# Supplementary material for: Intra-Strain Genetic Variation of Platyfish (Xiphophorus maculatus) Strains Determines Tumorigenic Trajectory
Source: Front Genet. 2020 Oct 6;11:562594. doi: 10.3389/fgene.2020.562594 (PMC7573281; doi:10.3389/fgene.2020.562594)
Supplement: Supplementary Table 1 — Summary of genetic variant effects. [file Table_1.XLSX]

## Sheet: Sheet1
Supplement Table 3. Genetic variant density of polymorphic chromosomal clusters
Molecule name	RefSeq sequence	block1	block2	block3
Chromosome 1	NC_036443.1	27730.2	no block	no block
Chromosome 2	NC_036444.1	no block	no block	no block
Chromosome 3	NC_036445.1	no block	no block	no block
Chromosome 4	NC_036446.1	no block	no block	no block
Chromosome 5	NC_036447.1	no block	no block	no block
Chromosome 6	NC_036448.1	23124.4	no block	no block
Chromosome 7	NC_036449.1	no block	no block	no block
Chromosome 8	NC_036450.1	no block	no block	no block
Chromosome 9	NC_036451.1	13304.8	no block	no block
Chromosome 10	NC_036452.1	no block	no block	no block
Chromosome 11	NC_036453.1	no block	16191.6	16832.8
Chromosome 12	NC_036454.1	14094.9	no block	no block
Chromosome 13	NC_036455.1	14046.5	no block	no block
Chromosome 14	NC_036456.1	16388.4	no block	no block
Chromosome 15	NC_036457.1	9425.65	11493.9	no block
Chromosome 16	NC_036458.1	7514.44	no block	no block
Chromosome 17	NC_036459.1	7890.15	no block	no block
Chromosome 18	NC_036460.1	no block	no block	no block
Chromosome 19	NC_036461.1	20486	16950.7	no block
Chromosome 20	NC_036462.1	23925.9	22630.8	21675.7
Chromosome 21	NC_036463.1	no block	no block	no block
Chromosome 22	NC_036464.1	11041	no block	no block
Chromosome 23	NC_036465.1	21954.2	no block	no block
Chromosome 24	NC_036466.1	22583.2	no block	no block
* numbers = 1 variant per N bp
average density:	16964.3
