# Supplementary material for: Intra-Strain Genetic Variation of Platyfish (Xiphophorus maculatus) Strains Determines Tumorigenic Trajectory
Source: Front Genet. 2020 Oct 6;11:562594. doi: 10.3389/fgene.2020.562594 (PMC7573281; doi:10.3389/fgene.2020.562594)
Supplement: Supplementary Table 2 — Codons affecting genetic variants. [file Table_2.XLSX]

## Sheet: resubmit.jpa.vs.jpb.snpEff.stat
Supplement Table 1. Summary of genetic variant effects
Variant type	# of variants	Predicted affect
missense_variant	342	damaging
missense_variant&splice_region_variant	10	damaging
splice_region_variant	4	damaging
splice_region_variant&intron_variant	20	damaging
splice_region_variant&synonymous_variant	16	damaging
stop_gained	1	damaging
3_prime_UTR_variant	759	Not damaging
5_prime_UTR_premature_start_codon_gain_variant	24	Not damaging
5_prime_UTR_variant	169	Not damaging
downstream_gene_variant	144	Not damaging
intergenic_region	23	Not damaging
intragenic_variant	3	Not damaging
intron_variant	757	Not damaging
non_coding_transcript_exon_variant	1	Not damaging
synonymous_variant	519	Not damaging
upstream_gene_variant	500	Not damaging
Total	3292
