# Supplementary material for: Intra-Strain Genetic Variation of Platyfish (Xiphophorus maculatus) Strains Determines Tumorigenic Trajectory
Source: Front Genet. 2020 Oct 6;11:562594. doi: 10.3389/fgene.2020.562594 (PMC7573281; doi:10.3389/fgene.2020.562594)
Supplement: Supplementary Table 3 — Differentially expressed genes between JpA and JpB. [file Table_3.XLSX]

## Sheet: snp.Eff.codon.affected.DNA_RNA_
Supplement Table 2. Codon affecting genetic variants
Chrom	Position	Type	XMA.call	XMB.call	fixed.var.var.type	GeneID	GenebankID	GeneName	Product
NC_036443.1	19264873	SNP	A	G	missense_variant	102220862	XM_023337108.1	dnah12	dynein axonemal heavy chain 12%2C transcript variant X1
NC_036443.1	19283038	SNP	G	A	missense_variant	102234741	XM_014475102.2	LOC102234741	dynein heavy chain 12%2C axonemal-like%2C transcript variant X1
NC_036443.1	19293743	SNP	C	G	missense_variant	102235003	XM_005815464.3	LOC102235003	protein TASOR-like%2C transcript variant X1
NC_036443.1	19804662	SNP	T	C	missense_variant	102231658	XM_023342069.1	LOC102231658	deoxyribonuclease-1-like
NC_036443.1	19940276	SNP	A	G	missense_variant	102216493	XM_005801686.3	ogg1	8-oxoguanine DNA glycosylase%2C transcript variant X2
NC_036443.1	19940298	SNP	G	A	missense_variant	102216493	XM_005801686.3	ogg1	8-oxoguanine DNA glycosylase%2C transcript variant X2
NC_036443.1	19940347	SNP	C	T	missense_variant	102216493	XM_005801686.3	ogg1	8-oxoguanine DNA glycosylase%2C transcript variant X2
NC_036443.1	19940529	SNP	G	A	missense_variant	102216493	XM_023353467.1	ogg1	8-oxoguanine DNA glycosylase%2C transcript variant X1
NC_036443.1	19940664	SNP	T	C	missense_variant	102216493	XM_005801686.3	ogg1	8-oxoguanine DNA glycosylase%2C transcript variant X2
NC_036443.1	20061520	SNP	C	A	missense_variant	102229610	XM_023340583.1	LOC102229610	membrane-associated guanylate kinase%2C WW and PDZ domain-containing protein 1-like%2C transcript variant X15
NC_036443.1	20753667	SNP	T	C	missense_variant	102219407	XM_023336202.1	LOC102219407	FYVE%2C RhoGEF and PH domain-containing protein 3-like%2C transcript variant X1
NC_036443.1	21107274	SNP	G	A	missense_variant	102236454	XM_023345779.1	LOC102236454	IQ motif and SEC7 domain-containing protein 1%2C transcript variant X5
NC_036443.1	21107433	SNP	G	A	missense_variant	102236454	XM_023345779.1	LOC102236454	IQ motif and SEC7 domain-containing protein 1%2C transcript variant X5
NC_036443.1	21389713	SNP	T	A	missense_variant	102222014	XM_023342103.1	LOC102222014	cadherin-like protein 26
NC_036443.1	24608573	SNP	C	G	missense_variant	106700001	XM_023333471.1	iqsec2	IQ motif and Sec7 domain 2%2C transcript variant X2
NC_036443.1	32173076	SNP	T	C	missense_variant	102234661	XM_023331912.1	slc6a8	solute carrier family 6 member 8
NC_036444.1	18230337	SNP	T	C	missense_variant	102236727	XM_005796235.2	tcp11l1	t-complex 11 like 1%2C transcript variant X1
NC_036444.1	18240994	SNP	G	A	missense_variant	102221799	XM_023346940.1	LOC102221799	homeodomain-interacting protein kinase 3-like%2C transcript variant X4
NC_036444.1	18257865	SNP	C	T	missense_variant	102221799	XM_023346940.1	LOC102221799	homeodomain-interacting protein kinase 3-like%2C transcript variant X4
NC_036444.1	18259578	SNP	C	A	missense_variant	102221799	XM_023346940.1	LOC102221799	homeodomain-interacting protein kinase 3-like%2C transcript variant X4
NC_036444.1	18259671	SNP	A	G	missense_variant	102221799	XM_023346940.1	LOC102221799	homeodomain-interacting protein kinase 3-like%2C transcript variant X4
NC_036444.1	18259701	SNP	G	A	missense_variant	102221799	XM_023346940.1	LOC102221799	homeodomain-interacting protein kinase 3-like%2C transcript variant X4
NC_036445.1	18587457	SNP	T	C	missense_variant	102231883	XM_023330974.1	LOC102231883	aryl hydrocarbon receptor nuclear translocator%2C transcript variant X1
NC_036446.1	12184067	SNP	T	C	missense_variant	102233898	XM_005796225.2	LOC102233898	GC-rich sequence DNA-binding factor 2-like
NC_036446.1	12200557	SNP	A	C	missense_variant	102234159	XM_023331805.1	LOC102234159	intersectin-2-like
NC_036446.1	13005592	SNP	C	T	missense_variant	102223645	XM_005804210.3	pdcd2	programmed cell death 2%2C transcript variant X1
NC_036446.1	13042024	SNP	C	T	missense_variant	102223390	XM_005804209.3	ppm1g	protein phosphatase%2C Mg2+/Mn2+ dependent 1G
NC_036446.1	21471484	SNP	A	G	missense_variant	102218554	XM_023331963.1	LOC102218554	C5a anaphylatoxin chemotactic receptor 1-like%2C transcript variant X1
NC_036446.1	21503514	SNP	A	T	missense_variant	102218806	XM_005806774.3	trmt10c	tRNA methyltransferase 10C%2C mitochondrial RNase P subunit
NC_036446.1	21503523	SNP	G	C	missense_variant	102218806	XM_005806774.3	trmt10c	tRNA methyltransferase 10C%2C mitochondrial RNase P subunit
NC_036448.1	1080788	SNP	T	C	missense_variant	102235004	XM_014475131.2	paxip1	PAX interacting protein 1
NC_036448.1	1101053	SNP	A	T	missense_variant	111608956	XM_023335715.1	LOC111608956	sickle tail protein homolog
NC_036448.1	1545748	SNP	T	C	missense_variant	102217125	XM_005813771.2	mrpl37	mitochondrial ribosomal protein L37
NC_036448.1	189774	SNP	C	A	missense_variant	102226196	XM_023334846.1	LOC102226196	uncharacterized LOC102226196%2C transcript variant X4
NC_036448.1	1974629	SNP	C	T	missense_variant	102218734	XM_005811061.2	LOC102218734	growth/differentiation factor 15
NC_036448.1	2411663	SNP	A	G	missense_variant	102228201	XM_023335628.1	LOC102228201	lysine-specific demethylase 4A-like%2C transcript variant X1
NC_036448.1	25052068	SNP	T	C	missense_variant	102234160	XM_014474865.2	lig1	DNA ligase 1
NC_036448.1	2743515	SNP	T	G	missense_variant	102216580	XM_014470001.2	wls	wntless Wnt ligand secretion mediator%2C transcript variant X1
NC_036448.1	2883791	SNP	G	A	missense_variant	102230016	XM_005802400.3	rpap2	RNA polymerase II associated protein 2
NC_036448.1	2951344	SNP	C	G	missense_variant	102231066	XM_014469988.2	znf326	zinc finger protein 326
NC_036448.1	2951513	SNP	G	A	missense_variant	102231066	XM_014469988.2	znf326	zinc finger protein 326
NC_036448.1	2951554	SNP	G	A	missense_variant	102231066	XM_014469988.2	znf326	zinc finger protein 326
NC_036448.1	2952217	SNP	G	C	missense_variant	102231066	XM_014469988.2	znf326	zinc finger protein 326
NC_036448.1	2959856	SNP	T	C	missense_variant	102231323	XM_023335952.1	lrrc8d	leucine rich repeat containing 8 VRAC subunit D%2C transcript variant X1
NC_036448.1	3475132	SNP	T	C	missense_variant	102233917	XM_023335804.1	LOC102233917	uncharacterized LOC102233917%2C transcript variant X1
NC_036448.1	3483300	SNP	G	T	missense_variant	102233917	XM_023335804.1	LOC102233917	uncharacterized LOC102233917%2C transcript variant X1
NC_036448.1	3502623	SNP	G	A	missense_variant	102233917	XM_023335804.1	LOC102233917	uncharacterized LOC102233917%2C transcript variant X1
NC_036448.1	3624809	SNP	A	G	missense_variant	102225193	XM_023335850.1	b3gnt5	UDP-GlcNAc:betaGal beta-1%2C3-N-acetylglucosaminyltransferase 5%2C transcript variant X7
NC_036448.1	3904591	SNP	G	A	missense_variant	102226653	XM_023334858.1	fyttd1	forty-two-three domain containing 1%2C transcript variant X2
NC_036448.1	3904594	SNP	C	A	missense_variant	102226653	XM_023334858.1	fyttd1	forty-two-three domain containing 1%2C transcript variant X2
NC_036448.1	3905843	SNP	T	C	missense_variant	102226653	XM_023334858.1	fyttd1	forty-two-three domain containing 1%2C transcript variant X2
NC_036448.1	3931648	SNP	G	A	missense_variant	102235984	XM_023335684.1	tsc22d2	TSC22 domain family member 2%2C transcript variant X2
NC_036448.1	3995102	SNP	C	T	missense_variant	102230616	XM_023334925.1	LOC102230616	complement factor H-related protein 1-like
NC_036448.1	4436072	SNP	A	G	missense_variant	102222822	XM_023334790.1	LOC102222822	plasminogen activator inhibitor 1 RNA-binding protein-like%2C transcript variant X2
NC_036448.1	4470284	SNP	G	C	missense_variant	111608779	XM_023334794.1	LOC111608779	uncharacterized serine-rich protein C215.13-like
NC_036448.1	460641	SNP	G	C	missense_variant	102229106	XM_005809209.2	LOC102229106	contactin-associated protein-like 2
NC_036448.1	4913205	SNP	A	G	missense_variant	102226285	XM_023335212.1	LOC102226285	non-specific lipid-transfer protein
NC_036448.1	4942471	SNP	A	T	missense_variant	102221886	XM_023335086.1	LOC102221886	aldehyde dehydrogenase family 9 member A1-B-like%2C transcript variant X1
NC_036448.1	4971027	SNP	T	A	missense_variant	102234216	XM_005811039.3	LOC102234216	nuclear autoantigenic sperm protein-like
NC_036448.1	4995090	SNP	G	A	missense_variant	102233954	XM_005811038.2	LOC102233954	transmembrane protein 69-like
NC_036448.1	5002195	SNP	T	C	missense_variant	102233695	XM_005811037.3	ipp	intracisternal A particle-promoted polypeptide%2C transcript variant X2
NC_036448.1	7163663	SNP	C	G	missense_variant	102231696	XM_005804581.3	LOC102231696	THAP domain-containing protein 1-like
NC_036448.1	7496987	SNP	A	G	missense_variant	102231433	XM_023335199.1	rnf220	ring finger protein 220%2C transcript variant X1
NC_036448.1	7511734	SNP	G	A	missense_variant	102231433	XM_023335201.1	rnf220	ring finger protein 220%2C transcript variant X3
NC_036448.1	991783	SNP	A	G	missense_variant	102218751	XM_023336008.1	fam110b	family with sequence similarity 110 member B
NC_036449.1	1730596	SNP	G	A	missense_variant	102224679	XM_023336253.1	kalrn	kalirin RhoGEF kinase%2C transcript variant X3
NC_036451.1	18356539	SNP	G	C	missense_variant	102236471	XM_023339811.1	LOC102236471	neurogenic locus notch homolog protein 2-like
NC_036451.1	18358857	SNP	G	T	missense_variant	102236471	XM_023339811.1	LOC102236471	neurogenic locus notch homolog protein 2-like
NC_036451.1	18360567	SNP	A	C	missense_variant	102236471	XM_023339811.1	LOC102236471	neurogenic locus notch homolog protein 2-like
NC_036451.1	18360780	SNP	A	G	missense_variant	102236471	XM_023339811.1	LOC102236471	neurogenic locus notch homolog protein 2-like
NC_036451.1	18360796	SNP	T	G	missense_variant	102236471	XM_023339811.1	LOC102236471	neurogenic locus notch homolog protein 2-like
NC_036451.1	18362546	SNP	T	C	missense_variant	102236471	XM_023339811.1	LOC102236471	neurogenic locus notch homolog protein 2-like
NC_036451.1	18362564	SNP	A	G	missense_variant	102236471	XM_023339811.1	LOC102236471	neurogenic locus notch homolog protein 2-like
NC_036451.1	18365844	SNP	C	T	missense_variant	102236471	XM_023339811.1	LOC102236471	neurogenic locus notch homolog protein 2-like
NC_036451.1	18365855	SNP	T	A	missense_variant	102236471	XM_023339811.1	LOC102236471	neurogenic locus notch homolog protein 2-like
NC_036451.1	18366311	SNP	G	A	missense_variant	102236471	XM_023339811.1	LOC102236471	neurogenic locus notch homolog protein 2-like
NC_036451.1	18367962	SNP	A	T	missense_variant&splice_region_variant	102236471	XM_023339811.1	LOC102236471	neurogenic locus notch homolog protein 2-like
NC_036451.1	18370690	SNP	G	T	missense_variant	102236471	XM_023339811.1	LOC102236471	neurogenic locus notch homolog protein 2-like
NC_036451.1	18370774	SNP	A	G	missense_variant	102236471	XM_023339811.1	LOC102236471	neurogenic locus notch homolog protein 2-like
NC_036451.1	18397657	SNP	G	C	missense_variant	102228779	XM_005795616.3	rex1bd	required for excision 1-B domain containing
NC_036451.1	18662143	SNP	G	T	missense_variant&splice_region_variant	102227320	XM_014470836.2	dot1l	DOT1 like histone lysine methyltransferase%2C transcript variant X1
NC_036451.1	18916297	SNP	G	A	missense_variant	102226039	XM_005795606.2	pias4	protein inhibitor of activated STAT 4
NC_036451.1	19154696	SNP	T	C	missense_variant	102233894	XM_005795721.2	LOC102233894	cyclic AMP-responsive element-binding protein 3-like protein 3-A
NC_036451.1	2378971	SNP	C	T	missense_variant	102219363	XM_023339933.1	LOC102219363	discs large homolog 1-like protein%2C transcript variant X8
NC_036452.1	6501117	SNP	C	T	missense_variant	102230286	XM_023340431.1	plekhs1	pleckstrin homology domain containing S1%2C transcript variant X2
NC_036453.1	23699753	SNP	G	A	missense_variant	102220533	XM_005803618.2	LOC102220533	transmembrane protein 88-like
NC_036453.1	23702384	SNP	C	T	missense_variant	102220267	XM_005803617.3	LOC102220267	procollagen C-endopeptidase enhancer 2-like
NC_036453.1	24066682	SNP	C	A	missense_variant	102225792	XM_005800800.3	LOC102225792	chromosome-associated kinesin KIF4-like
NC_036453.1	24067732	SNP	C	T	missense_variant	102225792	XM_005800800.3	LOC102225792	chromosome-associated kinesin KIF4-like
NC_036453.1	24073149	SNP	C	G	missense_variant	102225792	XM_005800800.3	LOC102225792	chromosome-associated kinesin KIF4-like
NC_036453.1	24195965	SNP	G	A	missense_variant	102238122	XM_005800762.2	LOC102238122	sodium/calcium exchanger 3-like
NC_036453.1	24288517	SNP	A	G	missense_variant	111610052	XM_023342218.1	LOC111610052	uncharacterized LOC111610052%2C transcript variant X1
NC_036453.1	24293020	SNP	G	C	missense_variant	111610049	XM_023342211.1	LOC111610049	uncharacterized LOC111610049
NC_036453.1	25032786	SNP	G	A	missense_variant	102218960	XM_005800774.3	pigl	phosphatidylinositol glycan anchor biosynthesis class L
NC_036453.1	25059704	SNP	A	C	missense_variant	102235465	XM_023341986.1	p2rx5	purinergic receptor P2X 5
NC_036453.1	25063616	SNP	G	C	missense_variant	102229926	XM_005800816.2	shpk	sedoheptulokinase
NC_036453.1	4568193	SNP	C	T	missense_variant	102231861	XM_023341811.1	LOC102231861	EH domain-binding protein 1-like protein 1%2C transcript variant X1
NC_036453.1	4573147	SNP	C	G	missense_variant	102231861	XM_023341811.1	LOC102231861	EH domain-binding protein 1-like protein 1%2C transcript variant X1
NC_036453.1	4615439	SNP	A	G	missense_variant	102225547	XM_023342907.1	dpp3	dipeptidyl peptidase 3
NC_036453.1	5662910	SNP	C	T	missense_variant	102221323	XM_005805448.2	ndfip1	Nedd4 family interacting protein 1%2C transcript variant X4
NC_036453.1	5752121	SNP	G	C	missense_variant	102227961	XM_023342330.1	LOC102227961	protein Shroom1-like%2C transcript variant X1
NC_036453.1	6715546	SNP	T	C	missense_variant	111610143	XM_023342824.1	LOC111610143	uncharacterized LOC111610143
NC_036453.1	6755961	SNP	A	G	missense_variant	102223412	XM_023342711.1	LOC102223412	solute carrier family 22 member 4-like
NC_036453.1	6761619	SNP	T	C	missense_variant	102223412	XM_023342711.1	LOC102223412	solute carrier family 22 member 4-like
NC_036453.1	6771282	SNP	G	A	missense_variant	102223152	XM_014472418.2	LOC102223152	solute carrier family 22 member 5-like
NC_036453.1	6780102	SNP	T	A	missense_variant	102219842	XM_023342748.1	LOC102219842	solute carrier family 22 member 4-like
NC_036453.1	6828407	SNP	A	T	missense_variant	102228257	XM_005816687.3	LOC102228257	interferon regulatory factor 1-like
NC_036453.1	6828415	SNP	C	T	missense_variant	102228257	XM_005816687.3	LOC102228257	interferon regulatory factor 1-like
NC_036453.1	6918780	SNP	C	T	missense_variant	102222391	XM_014472417.2	fnip1	folliculin interacting protein 1%2C transcript variant X1
NC_036453.1	7504485	SNP	C	T	missense_variant	102220962	XM_005807191.3	c11h5orf15	chromosome 11 C5orf15 homolog
NC_036453.1	7645114	SNP	C	T	missense_variant	102221228	XM_023342295.1	tcf7	transcription factor 7%2C transcript variant X1
NC_036453.1	7659483	SNP	C	A	missense_variant	102221749	XM_005807194.3	ppp2ca	protein phosphatase 2 catalytic subunit alpha
NC_036453.1	8342239	SNP	C	A	missense_variant	102216707	XM_023342002.1	LOC102216707	histone-lysine N-methyltransferase%2C H3 lysine-36 and H4 lysine-20 specific-like%2C transcript variant X2
NC_036454.1	18464101	SNP	C	T	missense_variant	102217269	XM_023343106.1	acacb	acetyl-CoA carboxylase beta%2C transcript variant X4
NC_036454.1	18479203	SNP	A	C	missense_variant	102229683	XM_023344183.1	pole	DNA polymerase epsilon%2C catalytic subunit
NC_036454.1	18524629	SNP	C	A	missense_variant	102229419	XM_023343149.1	gal3st1	galactose-3-O-sulfotransferase 1%2C transcript variant X2
NC_036454.1	18533264	SNP	T	C	missense_variant	102238215	XM_014470617.2	lztr1	leucine zipper like transcription regulator 1%2C transcript variant X1
NC_036454.1	18603022	SNP	T	C	missense_variant	102236917	XM_023343911.1	rbm19	RNA binding motif protein 19
NC_036454.1	18611396	SNP	G	A	missense_variant	102228899	XM_005804066.3	plbd2	phospholipase B domain containing 2
NC_036454.1	18616941	SNP	A	G	missense_variant	102236659	XM_005804011.3	LOC102236659	insulin-like growth factor-binding protein 3 receptor
NC_036454.1	18641573	SNP	G	C	missense_variant	102228634	XM_023342984.1	LOC102228634	acyl-CoA dehydrogenase family member 11-like%2C transcript variant X2
NC_036454.1	18654396	SNP	G	C	missense_variant	102236160	XM_014470612.2	tpcn1	two pore segment channel 1%2C transcript variant X1
NC_036454.1	18777432	SNP	A	T	missense_variant	102227609	XM_014470618.2	LOC102227609	clustered mitochondria protein homolog
NC_036454.1	18777858	SNP	C	A	missense_variant	102227609	XM_014470618.2	LOC102227609	clustered mitochondria protein homolog
NC_036454.1	18784426	SNP	G	A	missense_variant	102227609	XM_014470618.2	LOC102227609	clustered mitochondria protein homolog
NC_036454.1	18787227	SNP	C	T	missense_variant	102227345	XM_023344162.1	srrd	SRR1 domain containing%2C transcript variant X2
NC_036454.1	18797536	SNP	G	A	missense_variant	102234785	XM_023344217.1	thoc5	THO complex 5%2C transcript variant X1
NC_036454.1	18996930	SNP	G	A	missense_variant&splice_region_variant	102225804	XM_023344319.1	erap2	endoplasmic reticulum aminopeptidase 2
NC_036454.1	18997303	SNP	A	T	missense_variant&splice_region_variant	102225804	XM_023344319.1	erap2	endoplasmic reticulum aminopeptidase 2
NC_036454.1	18997389	SNP	T	C	missense_variant	102225804	XM_023344319.1	erap2	endoplasmic reticulum aminopeptidase 2
NC_036454.1	18997875	SNP	G	A	missense_variant	102225804	XM_023344319.1	erap2	endoplasmic reticulum aminopeptidase 2
NC_036454.1	18999191	SNP	A	C	missense_variant	102225804	XM_023344319.1	erap2	endoplasmic reticulum aminopeptidase 2
NC_036454.1	19002343	SNP	T	A	missense_variant	102225804	XM_023344319.1	erap2	endoplasmic reticulum aminopeptidase 2
NC_036454.1	19002967	SNP	G	A	missense_variant	102225804	XM_023344319.1	erap2	endoplasmic reticulum aminopeptidase 2
NC_036454.1	19049969	SNP	G	T	missense_variant	106699762	XM_023343377.1	LOC106699762	oocyte zinc finger protein XlCOF22-like%2C transcript variant X5
NC_036454.1	19058812	SNP	C	G	missense_variant	106699762	XM_014470597.2	LOC106699762	oocyte zinc finger protein XlCOF22-like%2C transcript variant X2
NC_036454.1	19106094	SNP	T	C	missense_variant	102223989	XM_023344103.1	setbp1	SET binding protein 1%2C transcript variant X2
NC_036454.1	19106100	SNP	T	C	missense_variant	102223989	XM_023344103.1	setbp1	SET binding protein 1%2C transcript variant X2
NC_036455.1	21993466	SNP	T	C	missense_variant	102217769	XM_023345079.1	LOC102217769	granulins-like
NC_036455.1	21993544	SNP	G	A	missense_variant	102217769	XM_023345079.1	LOC102217769	granulins-like
NC_036455.1	21994375	SNP	C	T	missense_variant	102217769	XM_023345079.1	LOC102217769	granulins-like
NC_036455.1	22041263	SNP	G	C	missense_variant	102233822	XM_023345078.1	btd	biotinidase
NC_036455.1	22151843	SNP	C	G	missense_variant	102229338	XM_023345364.1	itgb8	integrin subunit beta 8
NC_036455.1	23227326	SNP	A	T	missense_variant	102218949	XM_023345006.1	sdc3	syndecan 3
NC_036455.1	23227355	SNP	A	C	missense_variant	102218949	XM_023345006.1	sdc3	syndecan 3
NC_036455.1	23483716	SNP	T	C	missense_variant	102218431	XM_023344756.1	clasp2	cytoplasmic linker associated protein 2%2C transcript variant X19
NC_036455.1	23744298	SNP	T	G	missense_variant	111610520	XM_023344919.1	LOC111610520	uncharacterized LOC111610520%2C transcript variant X1
NC_036455.1	23747775	SNP	C	G	missense_variant	111610519	XM_023344917.1	LOC111610519	uncharacterized LOC111610519
NC_036455.1	23747881	SNP	A	G	missense_variant	111610519	XM_023344917.1	LOC111610519	uncharacterized LOC111610519
NC_036455.1	23769929	SNP	A	C	missense_variant	102220508	XM_023344876.1	LOC102220508	uncharacterized LOC102220508%2C transcript variant X1
NC_036455.1	23967549	SNP	A	C	missense_variant	102221291	XM_023345369.1	LOC102221291	zinc finger protein 385D-like%2C transcript variant X1
NC_036455.1	23989143	SNP	C	G	missense_variant	102221548	XM_005797428.3	sgo1	shugoshin 1
NC_036455.1	23990286	SNP	A	G	missense_variant	102221548	XM_005797428.3	sgo1	shugoshin 1
NC_036455.1	23990290	SNP	T	C	missense_variant	102221548	XM_005797428.3	sgo1	shugoshin 1
NC_036455.1	23990368	SNP	C	G	missense_variant	102221548	XM_005797428.3	sgo1	shugoshin 1
NC_036455.1	23990392	SNP	A	G	missense_variant	102221548	XM_005797428.3	sgo1	shugoshin 1
NC_036455.1	24393041	SNP	G	C	missense_variant	102222593	XM_023344499.1	LOC102222593	protein FAM84B-like
NC_036456.1	13754495	SNP	G	A	missense_variant	102217977	XM_023345991.1	LOC102217977	butyrophilin subfamily 2 member A2-like%2C transcript variant X4
NC_036456.1	13764444	SNP	T	C	missense_variant	102216708	XM_005814005.3	mfsd8	major facilitator superfamily domain containing 8
NC_036456.1	14438579	SNP	T	C	missense_variant	111610924	XM_023346037.1	LOC111610924	ATP-binding cassette sub-family A member 1-like%2C transcript variant X2
NC_036456.1	14487312	SNP	C	T	missense_variant	111610924	XM_023346037.1	LOC111610924	ATP-binding cassette sub-family A member 1-like%2C transcript variant X2
NC_036456.1	23618713	SNP	G	A	missense_variant	102223938	XM_014473461.2	LOC102223938	F-box/WD repeat-containing protein 7-like
NC_036457.1	3096925	SNP	G	C	missense_variant	111611357	XM_023347518.1	LOC111611357	uncharacterized LOC111611357
NC_036457.1	3130946	SNP	C	T	missense_variant	111611360	XM_023347521.1	LOC111611360	uncharacterized LOC111611360
NC_036457.1	3332886	SNP	C	G	missense_variant	111611407	XM_023348084.1	LOC111611407	uncharacterized LOC111611407%2C transcript variant X2
NC_036457.1	3348268	SNP	A	C	missense_variant	102216722	XM_014475468.2	LOC102216722	cytochrome P450 2K1-like
NC_036457.1	3349970	SNP	A	G	missense_variant	102216722	XM_014475468.2	LOC102216722	cytochrome P450 2K1-like
NC_036457.1	3443182	SNP	G	A	missense_variant	111611457	XM_023348283.1	LOC111611457	fibroblast growth factor receptor 2-like
NC_036457.1	3460605	SNP	G	A	missense_variant	111611404	XM_023348074.1	LOC111611404	uncharacterized LOC111611404%2C transcript variant X2
NC_036457.1	3460607	SNP	G	C	missense_variant	111611404	XM_023348074.1	LOC111611404	uncharacterized LOC111611404%2C transcript variant X2
NC_036457.1	3460674	SNP	C	T	missense_variant	111611404	XM_023348074.1	LOC111611404	uncharacterized LOC111611404%2C transcript variant X2
NC_036457.1	5235330	SNP	C	A	missense_variant	102217938	XM_005805187.2	ppp4r4	protein phosphatase 4 regulatory subunit 4%2C transcript variant X1
NC_036457.1	5249502	SNP	T	C	missense_variant	111611348	XM_023347487.1	LOC111611348	proline-rich membrane anchor 1-like%2C transcript variant X2
NC_036457.1	5272842	SNP	T	C	missense_variant	102231594	XM_023347447.1	LOC102231594	sorting nexin-14-like%2C transcript variant X7
NC_036457.1	5329572	SNP	G	T	missense_variant	111611434	XM_023348231.1	LOC111611434	interphotoreceptor matrix proteoglycan 1-like
NC_036457.1	5399835	SNP	G	A	missense_variant	102220274	XM_023347417.1	knl1	kinetochore scaffold 1
NC_036457.1	5403949	SNP	A	G	missense_variant	102220274	XM_023347417.1	knl1	kinetochore scaffold 1
NC_036457.1	5405569	SNP	T	C	missense_variant	102220274	XM_023347417.1	knl1	kinetochore scaffold 1
NC_036457.1	5408669	SNP	C	G	missense_variant&splice_region_variant	102220274	XM_023347417.1	knl1	kinetochore scaffold 1
NC_036457.1	5424673	SNP	C	T	missense_variant	111611346	XM_023347455.1	LOC111611346	adhesion G-protein coupled receptor G2-like%2C transcript variant X3
NC_036457.1	5426379	SNP	A	G	missense_variant	111611346	XM_023347455.1	LOC111611346	adhesion G-protein coupled receptor G2-like%2C transcript variant X3
NC_036457.1	5426749	SNP	G	T	missense_variant	111611346	XM_023347455.1	LOC111611346	adhesion G-protein coupled receptor G2-like%2C transcript variant X3
NC_036457.1	5432133	SNP	T	A	missense_variant	111611346	XM_023347455.1	LOC111611346	adhesion G-protein coupled receptor G2-like%2C transcript variant X3
NC_036457.1	5449018	SNP	G	A	missense_variant	102232361	XM_005805160.3	heca	hdc homolog%2C cell cycle regulator
NC_036457.1	5457109	SNP	C	T	missense_variant	102232624	XM_005805161.3	abracl	ABRA C-terminal like
NC_036457.1	5497131	SNP	G	A	missense_variant	102233342	XM_005805164.2	LOC102233342	clusterin-like
NC_036457.1	5596208	SNP	C	G	missense_variant	102221843	XM_023348091.1	LOC102221843	formin-like%2C transcript variant X1
NC_036457.1	5699614	SNP	T	C	missense_variant	102222111	XM_023347902.1	LOC102222111	ryanodine receptor 3%2C transcript variant X1
NC_036457.1	5708561	SNP	G	A	missense_variant	102222111	XM_023347902.1	LOC102222111	ryanodine receptor 3%2C transcript variant X1
NC_036457.1	5922410	SNP	G	C	missense_variant	102222883	XM_023347971.1	LOC102222883	thrombospondin-1-like%2C transcript variant X1
NC_036457.1	6050432	SNP	G	A	missense_variant	102223397	XM_023347526.1	susd6	sushi domain containing 6
NC_036457.1	6228238	SNP	G	T	missense_variant	102236760	XM_005805177.2	LOC102236760	regulator of G-protein signaling 6-like%2C transcript variant X1
NC_036457.1	6350204	SNP	G	A	missense_variant	102223911	XM_023347288.1	lama2	laminin subunit alpha 2%2C transcript variant X8
NC_036457.1	6406817	SNP	T	C	missense_variant	102223911	XM_023347288.1	lama2	laminin subunit alpha 2%2C transcript variant X8
NC_036457.1	6747218	SNP	A	G	missense_variant	102225195	XM_005803140.3	saysd1	SAYSVFN motif domain containing 1
NC_036457.1	6781898	SNP	T	A	missense_variant	102225717	XM_005803142.3	rars2	arginyl-tRNA synthetase 2%2C mitochondrial%2C transcript variant X2
NC_036458.1	9676500	SNP	T	C	missense_variant	102217807	XM_023348793.1	camsap3	calmodulin regulated spectrin associated protein family member 3%2C transcript variant X2
NC_036459.1	15612955	SNP	T	C	missense_variant	102224318	XM_023350368.1	LOC102224318	resistance to inhibitors of cholinesterase protein 3-like
NC_036459.1	17608065	SNP	A	G	missense_variant	102227544	XM_014472123.2	optn	optineurin
NC_036459.1	17610834	SNP	A	C	missense_variant	102227544	XM_014472123.2	optn	optineurin
NC_036459.1	17610880	SNP	G	C	missense_variant	102227544	XM_014472123.2	optn	optineurin
NC_036459.1	17616686	SNP	G	A	missense_variant	102227285	XM_014472128.2	mcm10	minichromosome maintenance 10 replication initiation factor%2C transcript variant X1
NC_036459.1	17616929	SNP	G	C	missense_variant	102227285	XM_014472128.2	mcm10	minichromosome maintenance 10 replication initiation factor%2C transcript variant X1
NC_036459.1	17618045	SNP	T	G	missense_variant	102227285	XM_014472128.2	mcm10	minichromosome maintenance 10 replication initiation factor%2C transcript variant X1
NC_036459.1	17618074	SNP	C	G	missense_variant	102227285	XM_014472128.2	mcm10	minichromosome maintenance 10 replication initiation factor%2C transcript variant X1
NC_036459.1	17618329	SNP	T	C	missense_variant	102227285	XM_014472128.2	mcm10	minichromosome maintenance 10 replication initiation factor%2C transcript variant X1
NC_036459.1	17619626	SNP	G	C	missense_variant	102227285	XM_014472128.2	mcm10	minichromosome maintenance 10 replication initiation factor%2C transcript variant X1
NC_036459.1	17620995	SNP	G	T	missense_variant	102227285	XM_014472128.2	mcm10	minichromosome maintenance 10 replication initiation factor%2C transcript variant X1
NC_036459.1	17621557	SNP	C	T	missense_variant	102227285	XM_014472128.2	mcm10	minichromosome maintenance 10 replication initiation factor%2C transcript variant X1
NC_036459.1	17621688	SNP	G	A	missense_variant	102227285	XM_014472128.2	mcm10	minichromosome maintenance 10 replication initiation factor%2C transcript variant X1
NC_036459.1	17622670	SNP	A	T	missense_variant	102227285	XM_014472128.2	mcm10	minichromosome maintenance 10 replication initiation factor%2C transcript variant X1
NC_036459.1	17710209	SNP	G	A	missense_variant	102226775	XM_023350495.1	cep83	centrosomal protein 83%2C transcript variant X4
NC_036459.1	17711376	SNP	G	A	missense_variant	102226775	XM_023350495.1	cep83	centrosomal protein 83%2C transcript variant X4
NC_036459.1	17713207	SNP	T	G	missense_variant	102226775	XM_023350495.1	cep83	centrosomal protein 83%2C transcript variant X4
NC_036459.1	17713230	SNP	G	C	missense_variant	102226775	XM_023350495.1	cep83	centrosomal protein 83%2C transcript variant X4
NC_036459.1	17713251	SNP	T	C	missense_variant	102226775	XM_023350495.1	cep83	centrosomal protein 83%2C transcript variant X4
NC_036459.1	17713946	SNP	A	G	missense_variant	102226775	XM_023350495.1	cep83	centrosomal protein 83%2C transcript variant X4
NC_036459.1	17713953	SNP	G	T	missense_variant	102226775	XM_023350495.1	cep83	centrosomal protein 83%2C transcript variant X4
NC_036459.1	17714580	SNP	C	T	missense_variant	102226775	XM_023350495.1	cep83	centrosomal protein 83%2C transcript variant X4
NC_036459.1	17714718	SNP	A	G	missense_variant	102226775	XM_023350495.1	cep83	centrosomal protein 83%2C transcript variant X4
NC_036459.1	17812779	SNP	C	G	missense_variant	111611795	XM_023349901.1	LOC111611795	plexin-C1-like
NC_036459.1	713340	SNP	C	T	missense_variant	102234387	XM_023350590.1	LOC102234387	plexin-B2-like%2C transcript variant X2
NC_036459.1	7141710	SNP	T	C	missense_variant	102234905	XM_014473654.2	gnptab	N-acetylglucosamine-1-phosphate transferase alpha and beta subunits
NC_036461.1	26330804	SNP	C	T	missense_variant	102221725	XM_023352593.1	elmsan1	ELM2 and Myb/SANT domain containing 1%2C transcript variant X1
NC_036461.1	26348938	SNP	C	T	missense_variant	102221996	XM_005799299.2	ptgr2	prostaglandin reductase 2%2C transcript variant X2
NC_036461.1	26384520	SNP	G	C	missense_variant	102219444	XM_005815721.2	ttbk2	tau tubulin kinase 2%2C transcript variant X1
NC_036461.1	26386006	SNP	T	C	missense_variant	102219444	XM_005815721.2	ttbk2	tau tubulin kinase 2%2C transcript variant X1
NC_036461.1	26411825	SNP	G	A	missense_variant&splice_region_variant	102222516	XM_023352977.1	cdan1	codanin 1
NC_036461.1	26440114	SNP	A	G	missense_variant	102222769	XM_023352536.1	stard9	StAR related lipid transfer domain containing 9
NC_036461.1	26441491	SNP	C	T	missense_variant	102222769	XM_023352536.1	stard9	StAR related lipid transfer domain containing 9
NC_036461.1	26441592	SNP	G	C	missense_variant	102222769	XM_023352536.1	stard9	StAR related lipid transfer domain containing 9
NC_036461.1	26442265	SNP	C	G	missense_variant	102222769	XM_023352536.1	stard9	StAR related lipid transfer domain containing 9
NC_036461.1	26442515	SNP	C	A	missense_variant	102222769	XM_023352536.1	stard9	StAR related lipid transfer domain containing 9
NC_036461.1	26446330	SNP	T	G	missense_variant	102222769	XM_023352536.1	stard9	StAR related lipid transfer domain containing 9
NC_036461.1	26484791	SNP	G	A	missense_variant	102223029	XM_023352537.1	LOC102223029	spectrin beta chain%2C erythrocytic-like%2C transcript variant X2
NC_036461.1	26497787	SNP	G	A	missense_variant	102223029	XM_023352537.1	LOC102223029	spectrin beta chain%2C erythrocytic-like%2C transcript variant X2
NC_036461.1	26544346	SNP	T	G	missense_variant	102231931	XM_023353148.1	LOC102231931	ephrin-A2-like%2C transcript variant X2
NC_036462.1	10473653	SNP	A	G	missense_variant	102226338	XM_023353453.1	rbm12	RNA binding motif protein 12%2C transcript variant X2
NC_036462.1	13957457	SNP	A	C	missense_variant	102228017	XM_023353401.1	atg7	autophagy related 7%2C transcript variant X2
NC_036462.1	14537304	SNP	A	G	missense_variant	102218586	XM_023324486.1	mrps16	mitochondrial ribosomal protein S16%2C transcript variant X2
NC_036462.1	14715470	SNP	A	T	missense_variant	102226468	XM_014475911.2	LOC102226468	tumor necrosis factor receptor superfamily member 1B
NC_036462.1	14875850	SNP	A	G	missense_variant	102225342	XM_005796940.3	LOC102225342	uncharacterized LOC102225342
NC_036462.1	15239106	SNP	G	T	missense_variant	102224049	XM_014475929.2	LOC102224049	ski oncogene-like
NC_036462.1	15349208	SNP	C	A	missense_variant	102224396	XM_005797023.2	glyctk	glycerate kinase%2C transcript variant X1
NC_036462.1	15360669	SNP	T	A	missense_variant	102223018	XM_014475917.2	twf2	twinfilin actin binding protein 2%2C transcript variant X2
NC_036462.1	16186592	SNP	G	A	missense_variant	102221289	XM_023324682.1	LOC102221289	RNA-binding protein 6-like%2C transcript variant X2
NC_036462.1	16189804	SNP	C	T	missense_variant	102221289	XM_023324682.1	LOC102221289	RNA-binding protein 6-like%2C transcript variant X2
NC_036462.1	16189829	SNP	G	A	missense_variant	102221289	XM_023324682.1	LOC102221289	RNA-binding protein 6-like%2C transcript variant X2
NC_036462.1	16189909	SNP	G	T	missense_variant	102221289	XM_023324682.1	LOC102221289	RNA-binding protein 6-like%2C transcript variant X2
NC_036462.1	16474374	SNP	A	G	missense_variant	102219979	XM_023324452.1	rrp9	ribosomal RNA processing 9%2C U3 small nucleolar RNA binding protein%2C transcript variant X1
NC_036462.1	16478619	SNP	G	A	missense_variant	106700465	XM_023324485.1	LOC106700465	uncharacterized LOC106700465
NC_036462.1	17319373	SNP	G	A	missense_variant	102230220	XM_005810440.2	LOC102230220	ras-related protein Rab-44-like%2C transcript variant X1
NC_036462.1	17319543	SNP	C	G	missense_variant	102230220	XM_005810440.2	LOC102230220	ras-related protein Rab-44-like%2C transcript variant X1
NC_036462.1	17330853	SNP	T	C	missense_variant	102232568	XM_014473069.2	hdhd3	haloacid dehalogenase like hydrolase domain containing 3
NC_036462.1	17711454	SNP	T	C	missense_variant	102236774	XM_023325757.1	LOC102236774	cytochrome b561 domain-containing protein 2%2C transcript variant X2
NC_036462.1	18470992	SNP	C	T	missense_variant	102230829	XM_023324962.1	crocc	ciliary rootlet coiled-coil%2C rootletin%2C transcript variant X3
NC_036462.1	18481073	SNP	G	C	missense_variant	102230829	XM_023324960.1	crocc	ciliary rootlet coiled-coil%2C rootletin%2C transcript variant X1
NC_036462.1	18481105	SNP	T	A	missense_variant	102230829	XM_023324960.1	crocc	ciliary rootlet coiled-coil%2C rootletin%2C transcript variant X1
NC_036462.1	18491553	SNP	T	G	missense_variant	102230566	XM_023353431.1	mfap2	microfibril associated protein 2%2C transcript variant X2
NC_036462.1	18675094	SNP	G	C	missense_variant	102220854	XM_023325258.1	celsr2	cadherin EGF LAG seven-pass G-type receptor 2%2C transcript variant X2
NC_036462.1	18719344	SNP	T	C	missense_variant	102220854	XM_023325258.1	celsr2	cadherin EGF LAG seven-pass G-type receptor 2%2C transcript variant X2
NC_036462.1	18748898	SNP	C	T	missense_variant	102225089	XM_005799802.3	dstyk	dual serine/threonine and tyrosine protein kinase
NC_036462.1	19038286	SNP	C	T	missense_variant	102224787	XM_014474730.2	LOC102224787	epidermal growth factor receptor kinase substrate 8-like protein 3%2C transcript variant X1
NC_036462.1	19525159	SNP	A	C	missense_variant	102226052	XM_005799890.3	fancd2	Fanconi anemia complementation group D2%2C transcript variant X1
NC_036462.1	19585542	SNP	A	C	missense_variant	102228537	XM_005799816.2	LOC102228537	sodium-coupled neutral amino acid transporter 3-like%2C transcript variant X1
NC_036462.1	19601530	SNP	A	G	missense_variant	102228537	XM_005799816.2	LOC102228537	sodium-coupled neutral amino acid transporter 3-like%2C transcript variant X1
NC_036462.1	19601593	SNP	G	A	missense_variant	102228537	XM_005799816.2	LOC102228537	sodium-coupled neutral amino acid transporter 3-like%2C transcript variant X1
NC_036462.1	19607385	SNP	C	G	missense_variant	102228537	XM_005799816.2	LOC102228537	sodium-coupled neutral amino acid transporter 3-like%2C transcript variant X1
NC_036462.1	19675504	SNP	G	A	missense_variant	102229068	XM_005799818.2	LOC102229068	PAK4-inhibitor inka1-like
NC_036462.1	19734765	SNP	G	A	missense_variant	102226561	XM_023325080.1	col7a1	collagen type VII alpha 1 chain%2C transcript variant X1
NC_036462.1	19920006	SNP	C	G	missense_variant	102227596	XM_005799895.2	LOC102227596	mitochondrial intermembrane space import and assembly protein 40-A-like
NC_036462.1	20109364	SNP	T	C	missense_variant	102231413	XM_005799828.2	eefsec	eukaryotic elongation factor%2C selenocysteine-tRNA specific
NC_036462.1	20198078	SNP	A	G	missense_variant	102229403	XM_005799902.2	ccdc174	coiled-coil domain containing 174
NC_036462.1	2112755	SNP	T	G	missense_variant	102216807	XM_023324553.1	mybl2	MYB proto-oncogene like 2%2C transcript variant X2
NC_036462.1	2355765	SNP	C	T	missense_variant	102233941	XM_005807824.2	LOC102233941	protein phosphatase 1 regulatory subunit 3D-like
NC_036462.1	2365336	SNP	G	A	missense_variant	102234205	XM_005807825.2	LOC102234205	solute carrier family 41 member 1-like%2C transcript variant X2
NC_036462.1	26118075	SNP	T	C	missense_variant	102221039	XM_005800619.3	LOC102221039	ras-related protein Rab-7a-like%2C transcript variant X1
NC_036462.1	26118717	SNP	G	A	missense_variant	102221039	XM_005800619.3	LOC102221039	ras-related protein Rab-7a-like%2C transcript variant X1
NC_036462.1	26146758	SNP	G	C	missense_variant	102221820	XM_014469368.2	LOC102221820	activity-dependent neuroprotector homeobox protein-like
NC_036462.1	26399551	SNP	C	T	missense_variant	102224660	XM_023325402.1	phf20	PHD finger protein 20%2C transcript variant X2
NC_036462.1	26407802	SNP	A	G	missense_variant	102224660	XM_023325402.1	phf20	PHD finger protein 20%2C transcript variant X2
NC_036462.1	26430780	SNP	T	C	missense_variant	102232283	XM_023325400.1	LOC102232283	rho GTPase-activating protein 39-like%2C transcript variant X2
NC_036462.1	26735911	SNP	T	A	missense_variant	102225356	XM_023325230.1	dido1	death inducer-obliterator 1%2C transcript variant X1
NC_036462.1	27335349	SNP	T	A	missense_variant	102234096	XM_005800669.2	LOC102234096	bone morphogenetic protein 7-like
NC_036462.1	27834087	SNP	T	C	missense_variant	102229593	XM_023325312.1	LOC102229593	store-operated calcium entry regulator STIMATE-like%2C transcript variant X1
NC_036462.1	27863995	SNP	C	T	missense_variant	102235896	XM_023325603.1	sfmbt1	Scm like with four mbt domains 1%2C transcript variant X4
NC_036462.1	27940859	SNP	T	G	missense_variant	102236149	XM_023324791.1	LOC102236149	FYVE%2C RhoGEF and PH domain-containing protein 5-like%2C transcript variant X2
NC_036462.1	28562107	SNP	G	A	missense_variant	102225318	XM_023353474.1	LOC102225318	monocarboxylate transporter 2-like
NC_036462.1	29645906	SNP	G	A	missense_variant	102231708	XM_023325516.1	cd8a	CD8a molecule%2C transcript variant X1
NC_036462.1	29646334	SNP	A	T	missense_variant	102231708	XM_023325516.1	cd8a	CD8a molecule%2C transcript variant X1
NC_036462.1	29646526	SNP	G	C	missense_variant	102231708	XM_023325516.1	cd8a	CD8a molecule%2C transcript variant X1
NC_036462.1	29646656	SNP	T	G	missense_variant	102231708	XM_023325516.1	cd8a	CD8a molecule%2C transcript variant X1
NC_036462.1	29646725	SNP	G	A	missense_variant	102231708	XM_023325516.1	cd8a	CD8a molecule%2C transcript variant X1
NC_036462.1	29650799	SNP	G	A	missense_variant	102231960	XM_023325514.1	cast	calpastatin%2C transcript variant X20
NC_036462.1	299651	SNP	T	C	missense_variant	102220643	XM_023325336.1	foxp1	forkhead box P1%2C transcript variant X6
NC_036462.1	29981703	SNP	G	A	missense_variant	102233266	XM_005808483.3	LOC102233266	PRA1 family protein 3-like
NC_036462.1	30035392	SNP	T	C	missense_variant	102234037	XM_023324649.1	LOC102234037	tripartite motif-containing protein 35-like%2C transcript variant X2
NC_036462.1	30714024	SNP	A	G	missense_variant	102222008	XM_005803705.2	LOC102222008	zinc finger protein ZXDC-like
NC_036462.1	30849524	SNP	C	T	missense_variant	102221217	XM_023325604.1	LOC102221217	casein kinase II subunit alpha-like%2C transcript variant X2
NC_036462.1	30934161	SNP	G	T	missense_variant	102231546	XM_005814297.2	g0s2	G0/G1 switch 2
NC_036462.1	31630954	SNP	T	C	missense_variant	102220907	XM_023325575.1	zbtb40	zinc finger and BTB domain containing 40
NC_036462.1	31889189	SNP	G	A	missense_variant	102223025	XM_023353499.1	LOC102223025	acidic mammalian chitinase-like
NC_036462.1	32637144	SNP	C	T	missense_variant	102233317	XM_023325625.1	LOC102233317	EF-hand and coiled-coil domain-containing protein 1-like%2C transcript variant X2
NC_036462.1	32639012	SNP	G	T	missense_variant	102233317	XM_023325625.1	LOC102233317	EF-hand and coiled-coil domain-containing protein 1-like%2C transcript variant X2
NC_036462.1	840121	SNP	G	A	missense_variant	102222221	XM_023325439.1	pdzrn3	PDZ domain containing ring finger 3%2C transcript variant X2
NC_036463.1	16605294	SNP	C	G	missense_variant	102217355	XM_023326044.1	LOC102217355	sialic acid-binding Ig-like lectin 14%2C transcript variant X2
NC_036463.1	16607121	SNP	A	G	missense_variant	102217355	XM_023326044.1	LOC102217355	sialic acid-binding Ig-like lectin 14%2C transcript variant X2
NC_036464.1	6706489	SNP	C	T	missense_variant	102235869	XM_023327678.1	wdr11	WD repeat domain 11%2C transcript variant X1
NC_036464.1	6708362	SNP	G	A	missense_variant	102235869	XM_023327678.1	wdr11	WD repeat domain 11%2C transcript variant X1
NC_036464.1	6709612	SNP	G	A	missense_variant&splice_region_variant	102235869	XM_023327678.1	wdr11	WD repeat domain 11%2C transcript variant X1
NC_036464.1	6710638	SNP	A	C	missense_variant	102235869	XM_023327678.1	wdr11	WD repeat domain 11%2C transcript variant X1
NC_036464.1	6713705	SNP	G	T	missense_variant	102235869	XM_023327678.1	wdr11	WD repeat domain 11%2C transcript variant X1
NC_036464.1	7540131	SNP	A	G	missense_variant	111606590	XM_023327503.1	LOC111606590	uncharacterized LOC111606590%2C transcript variant X4
NC_036464.1	7557904	SNP	G	A	missense_variant	111606590	XM_023327503.1	LOC111606590	uncharacterized LOC111606590%2C transcript variant X4
NC_036464.1	7564052	SNP	A	G	missense_variant	111606590	XM_023327503.1	LOC111606590	uncharacterized LOC111606590%2C transcript variant X4
NC_036464.1	7573963	SNP	C	T	missense_variant	111606590	XM_023327503.1	LOC111606590	uncharacterized LOC111606590%2C transcript variant X4
NC_036464.1	7575681	SNP	A	G	missense_variant	111606590	XM_023327503.1	LOC111606590	uncharacterized LOC111606590%2C transcript variant X4
NC_036464.1	7577206	SNP	G	C	missense_variant	111606590	XM_023327503.1	LOC111606590	uncharacterized LOC111606590%2C transcript variant X4
NC_036464.1	7596098	SNP	G	T	missense_variant	102235618	XM_005795228.3	map10	microtubule associated protein 10
NC_036465.1	2695983	SNP	C	T	missense_variant	102217596	XM_005800607.2	fam198b	family with sequence similarity 198 member B
NC_036465.1	3617308	SNP	T	C	missense_variant	102231681	XM_023329141.1	bbs7	Bardet-Biedl syndrome 7
NC_036465.1	3691154	SNP	A	T	missense_variant	102237606	XM_023328509.1	limch1	LIM and calponin homology domains 1%2C transcript variant X9
NC_036465.1	4283573	SNP	G	A	missense_variant	102228221	XM_005807803.3	spata5	spermatogenesis associated 5
NC_036465.1	4999762	SNP	G	A	missense_variant	102227190	XM_023328239.1	arl9	ADP ribosylation factor like GTPase 9
NC_036465.1	5374587	SNP	T	C	missense_variant&splice_region_variant	102226329	XM_005808624.3	elp1	elongator complex protein 1
NC_036465.1	5374795	SNP	T	G	missense_variant	102226329	XM_005808624.3	elp1	elongator complex protein 1
NC_036465.1	5376247	SNP	T	G	missense_variant	102226329	XM_005808624.3	elp1	elongator complex protein 1
NC_036465.1	5388911	SNP	C	A	missense_variant	102226582	XM_023328842.1	arhgef37	Rho guanine nucleotide exchange factor 37%2C transcript variant X1
NC_036465.1	5404410	SNP	A	G	missense_variant	102226582	XM_023328844.1	arhgef37	Rho guanine nucleotide exchange factor 37%2C transcript variant X3
NC_036465.1	5942595	SNP	G	A	missense_variant	102228135	XM_023328147.1	fat2	FAT atypical cadherin 2
NC_036465.1	602348	SNP	T	C	missense_variant	102217718	XM_014473778.2	LOC102217718	modulator of macroautophagy TMEM150B-like
NC_036465.1	6142452	SNP	C	T	missense_variant	102225817	XM_014472354.2	g3bp1	G3BP stress granule assembly factor 1%2C transcript variant X1
NC_036465.1	6952848	SNP	G	A	missense_variant&splice_region_variant	102221726	XM_014468930.2	LOC102221726	vascular endothelial growth factor receptor kdr-like%2C transcript variant X1
NC_036465.1	7142424	SNP	G	T	missense_variant	102230452	XM_023328803.1	LOC102230452	glycerophosphoinositol inositolphosphodiesterase GDPD2%2C transcript variant X3
NC_036465.1	7142652	SNP	A	T	missense_variant	102230452	XM_023328803.1	LOC102230452	glycerophosphoinositol inositolphosphodiesterase GDPD2%2C transcript variant X3
NC_036465.1	7142660	SNP	G	A	missense_variant	102230452	XM_023328803.1	LOC102230452	glycerophosphoinositol inositolphosphodiesterase GDPD2%2C transcript variant X3
NC_036465.1	7142864	SNP	C	T	missense_variant	102230452	XM_023328803.1	LOC102230452	glycerophosphoinositol inositolphosphodiesterase GDPD2%2C transcript variant X3
NC_036465.1	7146307	SNP	A	G	missense_variant	102230452	XM_005799496.2	LOC102230452	glycerophosphoinositol inositolphosphodiesterase GDPD2%2C transcript variant X1
NC_036465.1	7230737	SNP	A	G	missense_variant	102222770	XM_005799555.2	LOC102222770	phosphatidylinositol 3%2C4%2C5-trisphosphate 5-phosphatase 2B-like%2C transcript variant X1
NC_036465.1	7233760	SNP	G	A	missense_variant	102222770	XM_005799555.2	LOC102222770	phosphatidylinositol 3%2C4%2C5-trisphosphate 5-phosphatase 2B-like%2C transcript variant X1
NC_036465.1	7416335	SNP	T	A	missense_variant&splice_region_variant	102232017	XM_023328345.1	atp11c	ATPase phospholipid transporting 11C%2C transcript variant X4
NC_036465.1	7981164	SNP	T	C	missense_variant	102224562	XM_005799562.2	LOC102224562	tumor necrosis factor ligand superfamily member 6-like
NC_036465.1	7981479	SNP	T	C	missense_variant	102224562	XM_005799562.2	LOC102224562	tumor necrosis factor ligand superfamily member 6-like
NC_036465.1	8010701	SNP	T	C	missense_variant	102225088	XM_023328299.1	LOC102225088	adhesion G-protein coupled receptor G4%2C transcript variant X2
NC_036465.1	8015583	SNP	G	A	missense_variant	102225088	XM_023328299.1	LOC102225088	adhesion G-protein coupled receptor G4%2C transcript variant X2
NC_036465.1	8018193	SNP	T	A	missense_variant	102225088	XM_023328299.1	LOC102225088	adhesion G-protein coupled receptor G4%2C transcript variant X2
NC_036465.1	8025180	SNP	A	G	missense_variant	102225088	XM_023328299.1	LOC102225088	adhesion G-protein coupled receptor G4%2C transcript variant X2
NC_036465.1	8416913	SNP	C	T	missense_variant	102226134	XM_023328247.1	cenpi	centromere protein I%2C transcript variant X2
NC_036465.1	8476642	SNP	C	T	missense_variant	102226905	XM_005799571.3	nox1	NADPH oxidase 1
NC_036465.1	8476761	SNP	C	T	missense_variant	102226905	XM_005799571.3	nox1	NADPH oxidase 1
NC_036466.1	3511851	SNP	T	C	missense_variant	102231473	XM_023329193.1	LOC102231473	nck-associated protein 5-like%2C transcript variant X4
NC_036466.1	3576931	SNP	T	C	missense_variant	102231473	XM_023329192.1	LOC102231473	nck-associated protein 5-like%2C transcript variant X3
NC_036443.1	19940460	SNP	G	A	stop_gained	102216493	XM_023353467.1	ogg1	8-oxoguanine DNA glycosylase%2C transcript variant X1
NC_036443.1	19699348	SNP	A	G	splice_region_variant&intron_variant	102236240	XM_023334576.1	LOC102236240	protein SSUH2 homolog%2C transcript variant X4
NC_036443.1	20298399	SNP	T	C	splice_region_variant&intron_variant	102229869	XM_014471261.2	LOC102229869	RNA-binding protein 39-like%2C transcript variant X2
NC_036446.1	5180548	SNP	A	G	splice_region_variant&intron_variant	102238417	XM_005809483.2	LOC102238417	mucin-5AC-like
NC_036448.1	3258369	Indel	gttttttttt	gtttttttt	splice_region_variant&intron_variant	102232101	XM_023335144.1	LOC102232101	nucleolin-like%2C transcript variant X1
NC_036448.1	4464758	Indel	tccccccccc	tCccccccccc	splice_region_variant&intron_variant	102225310	XM_014473948.2	mgst3	microsomal glutathione S-transferase 3
NC_036451.1	16834433	SNP	A	C	splice_region_variant	111609784	XM_023340235.1	LOC111609784	mesoderm induction early response protein 2-like%2C transcript variant X2
NC_036451.1	19015704	Indel	attttttt	atttttt	splice_region_variant&intron_variant	102225512	XM_023339399.1	LOC102225512	transcription factor E2-alpha-like%2C transcript variant X2
NC_036453.1	24607135	SNP	A	G	splice_region_variant&intron_variant	102217925	XM_023342287.1	c11h11orf54	chromosome 11 C11orf54 homolog%2C transcript variant X2
NC_036453.1	6828492	SNP	G	A	splice_region_variant&intron_variant	102228257	XM_005816687.3	LOC102228257	interferon regulatory factor 1-like
NC_036453.1	7686433	SNP	G	A	splice_region_variant&intron_variant	102222018	XM_005807195.3	ube2b	ubiquitin conjugating enzyme E2 B
NC_036453.1	8105446	Indel	TGGGGGGG	TGGGGGGGG	splice_region_variant&intron_variant	102237754	XM_023342546.1	LOC102237754	core histone macro-H2A.1%2C transcript variant X1
NC_036454.1	18464631	SNP	A	G	splice_region_variant&intron_variant	102217269	XM_023343106.1	acacb	acetyl-CoA carboxylase beta%2C transcript variant X4
NC_036454.1	18774180	SNP	T	C	splice_region_variant&synonymous_variant	102227609	XM_014470618.2	LOC102227609	clustered mitochondria protein homolog
NC_036454.1	18777265	SNP	G	C	splice_region_variant&intron_variant	102227609	XM_014470618.2	LOC102227609	clustered mitochondria protein homolog
NC_036454.1	18997041	SNP	G	A	splice_region_variant&synonymous_variant	102225804	XM_023344319.1	erap2	endoplasmic reticulum aminopeptidase 2
NC_036454.1	19003062	SNP	T	A	splice_region_variant&intron_variant	102225804	XM_023344319.1	erap2	endoplasmic reticulum aminopeptidase 2
NC_036455.1	23714184	SNP	C	T	splice_region_variant&synonymous_variant	111610575	XM_023345208.1	LOC111610575	uncharacterized LOC111610575%2C transcript variant X1
NC_036456.1	13753561	SNP	G	T	splice_region_variant&intron_variant	102217977	XM_023345991.1	LOC102217977	butyrophilin subfamily 2 member A2-like%2C transcript variant X4
NC_036457.1	3444186	SNP	G	A	splice_region_variant&synonymous_variant	111611457	XM_023348283.1	LOC111611457	fibroblast growth factor receptor 2-like
NC_036457.1	3467093	SNP	C	A	splice_region_variant&intron_variant	111611430	XM_023348222.1	LOC111611430	uncharacterized LOC111611430
NC_036457.1	5255267	SNP	C	T	splice_region_variant&synonymous_variant	102231332	XM_005805156.3	ubr7	ubiquitin protein ligase E3 component n-recognin 7 (putative)
NC_036457.1	5257504	SNP	T	A	splice_region_variant	102231332	XM_005805156.3	ubr7	ubiquitin protein ligase E3 component n-recognin 7 (putative)
NC_036457.1	5312150	SNP	G	A	splice_region_variant&synonymous_variant	102231856	XM_023347433.1	myo6	myosin VI%2C transcript variant X13
NC_036457.1	5587572	SNP	T	C	splice_region_variant&synonymous_variant	102221843	XM_023348091.1	LOC102221843	formin-like%2C transcript variant X1
NC_036458.1	23527051	SNP	A	C	splice_region_variant&synonymous_variant	102220302	XM_005814019.3	nags	N-acetylglutamate synthase
NC_036459.1	17622737	SNP	G	A	splice_region_variant&synonymous_variant	102227285	XM_014472128.2	mcm10	minichromosome maintenance 10 replication initiation factor%2C transcript variant X1
NC_036459.1	18065263	SNP	C	T	splice_region_variant&intron_variant	102222654	XM_023350122.1	etv6	ETS variant 6%2C transcript variant X1
NC_036462.1	16364620	SNP	A	G	splice_region_variant&intron_variant	102218166	XM_023325039.1	rbm5	RNA binding motif protein 5%2C transcript variant X2
NC_036462.1	16368527	SNP	A	G	splice_region_variant&intron_variant	102218166	XM_023325039.1	rbm5	RNA binding motif protein 5%2C transcript variant X2
NC_036462.1	16475189	SNP	A	G	splice_region_variant&synonymous_variant	102219979	XM_023324452.1	rrp9	ribosomal RNA processing 9%2C U3 small nucleolar RNA binding protein%2C transcript variant X1
NC_036462.1	18488960	SNP	A	G	splice_region_variant&synonymous_variant	102230566	XM_023353431.1	mfap2	microfibril associated protein 2%2C transcript variant X2
NC_036462.1	19555632	SNP	C	G	splice_region_variant&synonymous_variant	102228281	XM_005799815.3	emc3	ER membrane protein complex subunit 3
NC_036462.1	19607293	SNP	C	T	splice_region_variant&synonymous_variant	102228537	XM_005799816.2	LOC102228537	sodium-coupled neutral amino acid transporter 3-like%2C transcript variant X1
NC_036462.1	2401250	SNP	A	G	splice_region_variant	111605793	XM_023324536.1	LOC111605793	uncharacterized LOC111605793
NC_036462.1	27352025	SNP	C	G	splice_region_variant&intron_variant	102226137	XM_005800638.3	rae1	ribonucleic acid export 1%2C transcript variant X3
NC_036462.1	29253401	SNP	C	T	splice_region_variant&synonymous_variant	102225220	XM_005808452.2	psmd6	proteasome 26S subunit%2C non-ATPase 6
NC_036462.1	29638834	SNP	A	C	splice_region_variant	102231445	XM_023325517.1	LOC102231445	uncharacterized LOC102231445
NC_036462.1	29646855	SNP	C	T	splice_region_variant&intron_variant	102231708	XM_023325516.1	cd8a	CD8a molecule%2C transcript variant X1
NC_036462.1	31938812	SNP	T	C	splice_region_variant&synonymous_variant	102238287	XM_005798264.2	p3h1	prolyl 3-hydroxylase 1
NC_036465.1	5040988	SNP	T	C	splice_region_variant&synonymous_variant	102226935	XM_023328846.1	LOC102226935	protein transport protein Sec24B%2C transcript variant X2
