# Supplementary material for: Intra-Strain Genetic Variation of Platyfish (Xiphophorus maculatus) Strains Determines Tumorigenic Trajectory
Source: Front Genet. 2020 Oct 6;11:562594. doi: 10.3389/fgene.2020.562594 (PMC7573281; doi:10.3389/fgene.2020.562594)
Supplement: Supplementary Table 4 — Genetic variants and their adjacent DEGs. [file Table_4.XLSX]

## Sheet: Skin.JPA.vs.JPB
GeneID	logFC	logCPM	PValue	FDR
102232216	1.06992	-1.27908	2.20698e-06	5.65061e-05
102237188	-1.02291	3.61684	1.83834e-06	4.87159e-05
111609465	-3.1298	-3.36233	2.75951e-14	5.25697e-12
111606499	-1.09376	0.634979	1.14421e-08	6.71782e-07
102233907	-1.94423	2.63225	1.54588e-30	8.42255e-28
102219925	1.92805	-0.371815	1.65636e-12	2.5493e-10
102230670	1.01441	0.624156	1.37541e-06	3.86279e-05
102229693	-1.07614	1.42686	1.81284e-10	1.76376e-08
102235839	-1.53209	4.42956	5.93825e-08	2.76058e-06
102235041	-1.65841	-3.41107	5.01778e-06	0.000110416
102237006	2.86341	4.37226	1.77223e-75	3.21861e-72
102231394	-1.11877	4.38723	1.88322e-07	7.2564e-06
102235059	1.00995	-1.1695	4.75159e-06	0.000105668
102230159	1.45089	-0.78741	6.95854e-09	4.33521e-07
102217083	-1.86479	0.78127	1.06751e-08	6.3496e-07
102227508	-1.37783	7.48655	3.21667e-06	7.7187e-05
102230643	-1.2989	4.61747	5.7186e-10	4.91439e-08
102223683	-1.11961	2.88804	1.32165e-16	3.00036e-14
102223780	-1.46447	-1.41971	1.9961e-07	7.55248e-06
102223404	1.83404	-2.42128	3.74306e-06	8.72271e-05
102224933	-1.53537	2.49448	5.05207e-12	6.84718e-10
102238041	1.29046	1.52588	5.04031e-12	6.84718e-10
102237869	3.6707	-0.0701814	2.16727e-12	3.20874e-10
102238358	-1.14282	5.74239	6.50504e-11	7.20367e-09
102224164	-1.00376	0.842233	3.09468e-07	1.09204e-05
102231662	-1.05741	-3.07403	0.000391844	0.00351899
111610079	6.05383	-1.46427	7.56498e-93	1.8735e-89
102235352	1.46705	5.04081	1.49988e-10	1.48042e-08
111606273	-1.07757	0.465972	8.33074e-08	3.66633e-06
111612316	-1.06763	0.781841	5.33167e-08	2.51725e-06
106700376	-1.12686	-1.24901	6.99472e-08	3.16003e-06
106700130	-1.30511	1.667	1.44893e-12	2.27601e-10
102222410	-1.29544	6.31152	3.51691e-13	5.91964e-11
102221190	-1.88903	1.8924	1.12599e-11	1.43338e-09
102225256	-1.29776	0.0793619	1.98366e-07	7.53236e-06
102227681	1.68182	-1.93405	6.6541e-09	4.1864e-07
111608026	-2.9391	-3.04262	5.1342e-23	1.81644e-20
102231571	-1.0146	5.42504	2.53523e-06	6.37128e-05
102218645	2.51041	-1.81953	5.59476e-14	1.02981e-11
111608044	2.52854	1.6153	1.2627e-24	4.77756e-22
102232988	1.43262	-0.329459	7.12126e-08	3.19075e-06
102231356	1.00149	0.381053	7.37374e-08	3.28765e-06
102233174	1.12094	-1.2309	1.48089e-08	8.42473e-07
102228764	-1.18094	-2.96453	1.63583e-06	4.40741e-05
106699603	-1.5127	-1.0368	6.6337e-09	4.18323e-07
102231779	1.05673	5.07749	2.83302e-07	1.01549e-05
111608195	1.22776	2.56575	2.41785e-06	6.11578e-05
102236791	-1.31385	2.9986	2.74069e-10	2.58346e-08
102237052	-1.21561	2.07485	1.81978e-12	2.76952e-10
111608333	-1.56587	4.26749	1.14388e-09	9.03232e-08
102226503	1.36722	0.368555	1.01422e-11	1.29715e-09
102234246	1.89935	4.48604	0.00560026	0.0278551
111608471	-1.31776	-2.12881	5.60008e-06	0.000120599
102219497	-2.33097	-0.840205	4.96824e-10	4.35853e-08
102223147	-1.0668	-0.938074	7.01612e-08	3.16446e-06
102235254	1.00055	0.720058	2.4506e-11	2.90258e-09
111608429	-1.30641	-1.98166	2.8498e-06	7.02571e-05
102219733	1.01167	2.5788	2.91749e-10	2.73122e-08
102220782	-1.71554	1.16092	4.96807e-08	2.37023e-06
111608432	-1.02809	0.417622	0.000762702	0.00595857
111608414	2.36569	-1.84947	2.05769e-12	3.06314e-10
102234279	-8.79178	1.36918	1.22929e-301	3.34883e-297
102234020	-3.78979	-2.84077	1.11179e-36	7.57186e-34
102233997	-1.588	4.31558	1.27391e-13	2.23895e-11
102224399	-1.30859	-0.257387	1.5565e-07	6.18106e-06
111608601	-1.34621	1.52358	6.07905e-10	5.15905e-08
111608595	-1.34762	1.85682	7.59655e-11	8.34456e-09
111608599	-1.34683	1.58458	1.72681e-10	1.68609e-08
111608597	-1.17433	0.87947	5.83093e-07	1.88878e-05
111608596	-1.25935	2.90274	3.56851e-10	3.25128e-08
102217559	-5.75149	-3.05907	3.29499e-17	7.94354e-15
102227648	1.95693	-2.58113	1.20791e-07	5.03918e-06
102236051	-1.11895	6.83077	1.00814e-09	8.106e-08
102235078	2.6412	0.565479	1.08913e-10	1.12814e-08
102222206	-1.18638	0.784606	3.64667e-09	2.50865e-07
111608546	1.14512	-0.812441	7.07022e-09	4.3874e-07
102219838	-2.2494	1.52777	1.29247e-10	1.29924e-08
102219334	2.60569	-1.56411	9.24845e-08	3.99281e-06
102224758	-1.09427	1.55723	1.02371e-08	6.12923e-07
102236027	1.58449	-3.98191	0.000192996	0.0020098
102237417	-1.04677	5.44673	0.000300873	0.00286687
102229630	-1.51086	0.795287	6.28658e-11	6.99345e-09
111608574	-1.56681	-1.76665	2.52354e-10	2.41215e-08
102227090	-1.10916	3.80267	8.34793e-11	9.13311e-09
102226833	1.50486	5.51689	9.47373e-14	1.69792e-11
102218294	-1.70812	-1.80981	7.30724e-12	9.61661e-10
102235235	-1.212	-0.315922	2.21336e-11	2.65622e-09
111608634	-1.79252	-3.98865	2.22292e-05	0.000367453
102221508	1.14549	4.36907	1.35785e-11	1.68907e-09
111608976	-5.22395	-2.26395	6.21537e-73	1.05824e-69
102219772	1.37438	-0.989205	4.02755e-09	2.69578e-07
102230544	-3.61769	-1.71022	1.54824e-42	1.27809e-39
111608953	-1.1245	-1.39139	8.54384e-10	6.9686e-08
102226722	-4.39933	-4.03323	5.31786e-17	1.25973e-14
102225831	-1.19912	1.19668	5.56726e-12	7.50316e-10
102223337	1.32991	-0.613489	9.70496e-09	5.84917e-07
102229529	-1.14441	2.24874	5.68333e-18	1.44696e-15
111608827	-2.32458	-2.10842	9.37159e-11	1.01792e-08
111608830	-4.03093	0.314173	3.00858e-79	5.85426e-76
102231625	-1.46842	3.15109	3.08253e-35	1.99939e-32
102229124	5.26964	4.80943	5.76608e-296	7.85398e-292
102235382	3.03944	0.358433	2.77048e-61	4.19297e-58
102218168	2.58378	-0.363472	1.55278e-13	2.69433e-11
102220757	-2.54238	4.23077	2.96052e-10	2.762e-08
102226978	-1.78427	0.414858	4.88467e-08	2.34275e-06
102237093	-1.2426	-1.26505	5.01137e-05	0.000699385
102232969	-1.24973	-1.77338	0.000820306	0.00630731
102229933	-1.18648	-2.40716	1.72578e-08	9.49773e-07
102232520	-1.10116	5.39758	0.0019799	0.0123793
102223606	-1.10202	3.07876	4.53543e-13	7.48813e-11
111609244	1.72913	-1.41123	1.19815e-09	9.38664e-08
102234274	1.37901	1.09897	1.19264e-07	4.98313e-06
102221552	1.09465	0.584735	3.92748e-09	2.64833e-07
102229741	-1.07585	-1.25369	4.80726e-07	1.60097e-05
102235320	1.04034	1.05585	2.59405e-07	9.4855e-06
102227077	1.42814	0.00485178	3.31012e-11	3.87014e-09
102234300	1.53151	0.26845	6.20239e-12	8.28262e-10
102219036	-1.55916	1.92025	6.33732e-12	8.42153e-10
102229476	-1.3582	0.994737	2.81294e-15	5.76167e-13
111609315	1.52318	2.1258	1.33834e-07	5.47433e-06
102218238	-1.13384	3.27	1.18741e-11	1.49756e-09
111609466	-1.46592	2.35923	2.27706e-16	5.04323e-14
111609445	1.1884	-0.796655	1.28116e-06	3.63936e-05
102234311	-1.18441	-1.20931	7.88659e-06	0.000159856
102224604	-1.06497	3.32461	2.59841e-10	2.46641e-08
111609498	-1.48928	3.00273	8.62891e-18	2.17656e-15
102234501	2.0495	1.08173	1.77898e-09	1.31336e-07
102226348	-1.15094	-0.828144	1.35579e-09	1.03169e-07
111609530	1.11616	-1.86779	1.14881e-05	0.000216648
102225689	-3.11542	-1.20165	1.5589e-14	3.05522e-12
102221741	-1.65805	-0.0503326	1.55744e-12	2.41066e-10
102225424	-3.59064	-0.575745	1.30556e-16	2.98875e-14
111609593	6.35602	-2.30257	3.70376e-24	1.38216e-21
102222792	-1.19808	0.745142	4.25796e-08	2.0825e-06
111609568	1.58898	-2.27399	2.04432e-05	0.000345695
102229829	1.28128	3.67812	6.38146e-08	2.9316e-06
111609768	1.42477	0.368799	9.49376e-09	5.73457e-07
102230803	3.49781	3.7465	2.70981e-46	2.54554e-43
102223460	-1.98827	-0.806322	1.99292e-13	3.43614e-11
102232464	1.11205	2.71858	1.40074e-11	1.7345e-09
102236720	1.75674	2.49268	1.56297e-25	6.45127e-23
102234589	1.15787	-2.32092	7.47995e-06	0.00015331
102232075	-1.10181	3.19678	2.05925e-09	1.49595e-07
102238014	1.08767	5.05849	1.70157e-11	2.07741e-09
106699775	1.12178	1.18454	2.2455e-10	2.15394e-08
111609757	4.9265	-0.505249	8.64212e-131	4.70858e-127
102228512	1.18868	1.56393	1.80904e-07	7.02022e-06
111609694	-3.98255	-4.25848	6.49238e-12	8.5857e-10
102229182	1.07268	4.18853	1.29214e-09	9.91562e-08
102238242	1.12695	1.91612	0.000144672	0.00162058
102222495	-1.0344	2.97813	6.28953e-11	6.99345e-09
102230945	-1.38564	2.76416	2.76929e-13	4.74473e-11
102218992	-1.3362	0.326658	2.73179e-05	0.000432419
102229113	1.11383	1.88515	1.26182e-07	5.20038e-06
111609824	-1.21676	5.7364	7.29599e-15	1.46145e-12
102220545	-1.84633	1.55676	7.95704e-12	1.03552e-09
111609939	1.44504	-3.35129	2.20746e-05	0.000365343
111609938	1.4098	-2.40812	3.35719e-07	1.17553e-05
102226187	-1.86749	0.63414	1.20217e-09	9.38664e-08
102225713	-1.02473	2.21722	5.46848e-07	1.78261e-05
111609985	-2.54628	-4.17643	4.72504e-09	3.07207e-07
102225481	1.94267	3.23837	2.82178e-11	3.31341e-09
102224694	2.03785	1.09375	1.52637e-31	9.03944e-29
102224438	2.04164	3.5257	3.93914e-46	3.46161e-43
111610131	-4.44719	-3.91628	2.21767e-22	7.45848e-20
102223152	-1.24652	-2.71483	2.64913e-06	6.62088e-05
111610114	1.42254	-3.22351	0.000140869	0.00159102
102223289	-1.14375	1.84801	4.60796e-06	0.000103147
102218045	-1.02059	-1.10096	1.43721e-05	0.000260843
102229961	-2.27059	4.46886	3.61704e-11	4.19299e-09
102219648	-1.42471	1.25584	9.64215e-14	1.71681e-11
102225530	1.06503	-0.699152	9.66377e-08	4.14584e-06
106700450	-1.76844	1.43896	6.07313e-39	4.47146e-36
102230190	4.02564	-2.21091	7.45632e-19	1.95313e-16
102224084	1.02539	9.84829	9.0365e-07	2.73221e-05
111610152	-3.89143	1.07492	6.8637e-30	3.59579e-27
102231462	-1.01565	3.09541	2.71764e-07	9.84494e-06
111610032	1.44395	1.40437	4.35265e-09	2.87106e-07
102236783	-1.24452	1.70267	1.01234e-10	1.06892e-08
102219592	2.09606	4.37707	1.64279e-08	9.13326e-07
102222437	1.45684	3.17914	2.21568e-07	8.28406e-06
102238097	1.4067	2.40778	8.08757e-14	1.46881e-11
106699593	-1.61563	1.84604	5.98085e-10	5.12359e-08
102220868	1.09569	2.28754	6.14121e-16	1.32777e-13
102235413	1.1291	0.443889	3.05416e-07	1.08194e-05
102232424	-1.46774	1.46812	1.45373e-12	2.27601e-10
102225858	1.09958	2.61993	4.345e-09	2.87106e-07
102216382	1.03723	6.95027	1.99109e-06	5.20051e-05
111610599	1.07551	2.12848	1.50958e-16	3.39868e-14
111610471	1.18561	2.54774	5.43826e-25	2.11642e-22
111610460	1.61141	-1.21235	2.3662e-09	1.70529e-07
111610414	-1.44275	-0.179368	3.17848e-25	1.27336e-22
102232109	1.17704	7.30033	1.62215e-10	1.58959e-08
102225202	1.17273	-0.36586	1.82449e-09	1.34332e-07
111610518	1.17802	-3.38142	4.25905e-05	0.000614865
102216783	-1.89347	0.975881	5.48918e-20	1.59081e-17
102223149	2.39316	0.594051	2.71473e-08	1.40866e-06
102236964	1.53253	-1.8113	1.51748e-06	4.16725e-05
102230934	-1.40784	0.646841	4.384e-19	1.20635e-16
102222266	1.40197	0.450487	5.5357e-08	2.59559e-06
102230647	1.13341	5.12108	2.82019e-28	1.23915e-25
111610529	-5.15628	-3.82609	2.43316e-29	1.20517e-26
102238271	1.82434	0.691305	4.32377e-20	1.26654e-17
102230468	-1.50402	1.53759	1.85219e-23	6.81858e-21
102237451	1.50154	4.44269	1.95236e-09	1.42974e-07
111611244	-1.26496	-2.63817	0.000782606	0.00608962
111611048	2.49559	0.445487	1.18317e-27	5.11617e-25
111610843	-1.79642	-0.564423	3.56729e-11	4.153e-09
111611011	-1.16216	2.26574	2.12957e-05	0.00035657
111610887	1.19617	0.883129	3.4461e-07	1.19743e-05
102230062	1.25866	-2.28621	0.000247187	0.00244957
111610981	-3.05109	-0.3027	9.23857e-18	2.30896e-15
106699934	-3.06927	-0.560616	1.9727e-14	3.83859e-12
102237965	2.03617	-2.37432	1.58999e-05	0.000282732
111610891	-1.18726	-1.16527	2.1578e-07	8.0968e-06
102234831	2.04896	1.66082	7.19885e-29	3.38123e-26
111605765	-1.18067	-0.12806	2.55676e-08	1.34203e-06
106699870	-1.10499	0.488125	1.47247e-06	4.06827e-05
111610858	-2.35572	-2.21342	4.19515e-08	2.05917e-06
102224713	-1.7853	0.0645413	4.5524e-11	5.14654e-09
111610966	1.06457	-0.772537	2.27611e-08	1.21819e-06
102235864	-1.23739	4.69519	6.92171e-09	4.3248e-07
102228155	-1.25667	3.97119	3.72205e-09	2.5349e-07
102227461	1.83197	-0.303339	3.53067e-07	1.22059e-05
102219671	1.36074	-1.58193	3.42087e-07	1.1917e-05
111610905	1.4808	0.566392	3.31622e-12	4.63284e-10
111611424	-2.42245	-0.98229	6.86925e-19	1.81682e-16
102225729	1.36437	0.0477535	4.15465e-22	1.38026e-19
111611357	1.13371	1.46007	2.14617e-10	2.06594e-08
111611338	1.25958	0.828755	2.80918e-14	5.31442e-12
111611360	-1.69616	0.200691	1.09749e-28	5.06744e-26
111611525	-2.14785	-3.69307	2.84892e-07	1.01985e-05
111611526	-2.94588	-3.49315	3.33809e-17	7.97686e-15
111611387	-2.59116	-1.50792	3.53154e-31	2.04694e-28
111611455	-3.52808	-2.60073	3.36774e-25	1.32962e-22
102221327	-2.45553	-2.30641	9.39702e-07	2.81585e-05
111611401	1.29841	0.538932	1.86142e-21	5.89637e-19
102220181	-2.3221	1.01494	2.91571e-12	4.15862e-10
102225221	1.37559	0.00819	5.15394e-19	1.39014e-16
102224961	7.62536	-1.63522	1.25376e-85	2.62731e-82
102216799	-1.06963	-1.50408	3.87784e-06	8.98601e-05
111611474	1.35605	1.89616	0.00252228	0.0150389
102231856	-1.00368	6.37137	7.82663e-22	2.56883e-19
102220540	-1.9219	4.21814	1.9973e-62	3.20062e-59
102217426	-1.33298	-0.525477	4.09654e-10	3.67098e-08
102232453	1.37966	3.1558	4.79284e-19	1.30567e-16
102228974	1.71026	6.43905	1.00125e-10	1.06132e-08
102229591	-1.5937	-0.694544	1.24996e-15	2.59934e-13
102218050	2.60925	-1.13192	2.23793e-12	3.29544e-10
102225492	-1.03824	0.130772	0.000488931	0.00419379
111611336	1.13368	1.55519	9.74063e-11	1.0406e-08
111611333	-1.22654	1.59736	9.95467e-14	1.76094e-11
102222744	3.1161	9.86627	1.30219e-10	1.3042e-08
111605774	-1.98188	-1.92858	1.98292e-10	1.91556e-08
102230689	-1.79338	-1.05051	8.40989e-12	1.08067e-09
102236715	1.09489	-1.78363	6.73238e-06	0.00014108
102218993	1.7029	-1.5861	7.29338e-07	2.28113e-05
102232414	3.35308	-0.300658	4.70884e-60	6.10848e-57
102233785	-2.32442	1.98946	9.34496e-15	1.85822e-12
111611591	1.73146	-0.879388	3.53082e-09	2.44749e-07
102219562	1.1124	6.96399	2.78962e-07	1.00522e-05
102229363	-1.42263	4.11207	3.24604e-19	9.02333e-17
102238414	-1.39042	-1.51454	1.18974e-09	9.36733e-08
102232119	1.93064	-3.58628	5.68599e-05	0.000771019
102231608	-1.0637	-1.09789	0.000194092	0.00201965
102224352	1.59307	6.43698	0.000242289	0.00241156
102224600	2.24834	5.49401	6.53213e-06	0.0001372
102225276	-1.30543	-1.90774	3.63361e-10	3.2886e-08
102225015	-1.21966	7.23609	4.42036e-09	2.90168e-07
102237870	-1.02174	6.26721	1.30766e-08	7.57939e-07
102221875	-1.26837	3.15741	0.00117447	0.00828242
111611629	-2.99484	-0.67603	1.06368e-15	2.24626e-13
111611568	-2.18397	1.56637	1.76852e-46	1.72064e-43
111611564	5.10313	4.05644	2.43037e-50	2.64833e-47
102226950	4.82057	-2.45588	2.36878e-35	1.57391e-32
111611581	1.22869	-0.229537	3.91865e-09	2.64833e-07
102232000	2.03325	11.4062	4.16505e-09	2.78099e-07
102230592	-1.26886	2.56617	1.97472e-25	8.02917e-23
102227794	2.52941	-1.68707	5.00746e-08	2.38485e-06
102235933	-1.05942	4.853	3.68852e-09	2.51836e-07
106700044	-1.01223	-2.66173	5.25895e-05	0.000722463
102223035	1.02919	-1.99128	1.99537e-05	0.000339736
102228840	-1.2092	0.906815	1.2335e-09	9.60088e-08
102227802	-1.42955	2.08307	5.6055e-19	1.49711e-16
102220752	3.41721	0.918267	5.38794e-32	3.33587e-29
102217061	-1.0363	-2.96659	8.50234e-05	0.00106541
102222896	-1.40743	4.11498	5.48787e-17	1.2888e-14
102219434	-1.55052	-0.673487	6.66848e-10	5.60687e-08
102230594	1.68893	-0.669825	1.43345e-08	8.20378e-07
111611979	-1.48873	-2.64304	1.17788e-07	4.929e-06
102226467	1.52012	10.0447	2.68241e-12	3.86636e-10
102236177	-1.324	3.67432	2.52596e-05	0.000406932
102216935	-1.48396	-1.20136	0.000922092	0.00688587
111612029	-1.29724	-2.02783	2.2772e-07	8.46322e-06
102219176	-1.35096	1.93867	7.63502e-12	9.99967e-10
102217737	1.01173	5.74939	3.16871e-05	0.000486048
102230542	3.30213	-3.6416	1.4358e-06	3.98155e-05
102219896	-1.15417	0.632489	1.85496e-06	4.90135e-05
102233571	-1.18432	0.539447	5.70189e-08	2.65523e-06
102220578	-1.09958	5.38596	3.54496e-46	3.21906e-43
111612303	3.38986	-4.22696	1.14606e-07	4.8255e-06
111612280	-1.06851	-1.3141	8.04642e-10	6.60243e-08
102233228	-2.22159	0.203515	5.91017e-61	8.47394e-58
102223029	1.26081	6.02623	1.27636e-28	5.79512e-26
102228995	1.16374	4.3578	3.31165e-38	2.3741e-35
102233941	1.47118	0.929407	8.87878e-13	1.43974e-10
111605793	1.04773	3.91805	7.86309e-38	5.49247e-35
102234716	1.10547	4.82763	6.1482e-29	2.93841e-26
102230301	1.02528	6.13645	1.8293e-21	5.86728e-19
102226843	-1.15954	0.370129	1.49497e-08	8.44937e-07
102220374	-1.0667	5.65253	2.66143e-17	6.53177e-15
102230036	1.15347	1.71804	5.4477e-10	4.72631e-08
102232840	3.12325	-0.509733	1.17884e-15	2.4703e-13
102231544	4.82128	2.61442	9.58727e-32	5.80392e-29
102231810	7.25412	0.648612	3.74329e-40	2.99926e-37
102217477	-1.64176	-2.76	1.48443e-08	8.42473e-07
102225764	3.70414	2.17394	1.84654e-114	6.28793e-111
102231012	1.10333	-0.915646	9.2566e-10	7.48274e-08
102229837	1.21786	0.914572	9.1789e-10	7.44201e-08
102226632	1.42674	0.500656	2.03008e-14	3.92223e-12
102222246	-1.90639	-0.0913888	5.96424e-11	6.68633e-09
102216625	-1.13499	-0.0572778	3.60998e-10	3.2781e-08
102238176	3.56935	-1.57234	1.23789e-47	1.24899e-44
102229434	-1.36868	-0.0197285	4.20772e-09	2.80261e-07
102232831	1.04605	-0.200032	1.12854e-09	8.93714e-08
102233093	6.50566	-0.256628	6.03106e-118	2.34711e-114
111605850	2.32249	-2.58354	9.37844e-16	1.996e-13
102227251	2.10721	0.211715	1.5086e-30	8.42255e-28
102227510	-1.27674	3.44518	1.14881e-10	1.17788e-08
102219034	-1.04809	-0.237908	4.69829e-06	0.000104568
102233839	-2.2471	2.87463	2.00333e-45	1.70546e-42
111605921	-2.32576	4.22778	5.21046e-40	4.05552e-37
102229331	1.36698	3.04914	9.28937e-30	4.77474e-27
102233004	-1.22039	-1.00964	1.29187e-10	1.29924e-08
111605912	-3.25295	-3.62755	5.87616e-23	2.05229e-20
111612348	5.59807	-2.55529	5.83974e-33	3.69968e-30
102231546	1.59444	0.198521	8.10302e-06	0.000163513
102232323	-1.36703	-0.174672	1.33672e-18	3.4681e-16
102220339	-1.00778	1.76348	6.94843e-14	1.2704e-11
111605879	2.30212	-2.58696	1.73327e-16	3.87031e-14
111605909	-6.39333	-3.09421	1.47843e-52	1.67815e-49
111605908	-7.83129	-0.599843	1.14543e-176	1.04013e-172
111605910	-3.94865	-3.94409	8.77609e-21	2.65642e-18
102233059	5.38372	-1.24712	2.74727e-23	9.97882e-21
102232798	1.0868	3.67961	6.31763e-25	2.42401e-22
106700380	-3.78422	-3.44545	1.53869e-30	8.42255e-28
111606150	-4.04461	-4.15374	3.29284e-16	7.17628e-14
111606146	-7.72786	-2.03526	1.72177e-103	5.21162e-100
102221793	1.20488	1.27395	5.55248e-08	2.59898e-06
102238374	-1.53513	0.00124978	1.51794e-08	8.52613e-07
102223701	1.01082	-1.07308	2.29421e-05	0.000375553
111606134	1.31767	1.23257	3.05383e-17	7.4279e-15
102232984	-1.24462	3.26629	2.64519e-12	3.85294e-10
111606284	-1.37835	0.515499	1.75948e-12	2.69279e-10
102234408	1.67524	4.15636	1.70817e-11	2.07741e-09
102226533	-1.29692	-2.26964	4.11146e-05	0.000597974
111606141	-1.14553	0.477247	3.9854e-07	1.36224e-05
111606305	-2.24252	1.36941	5.6851e-30	3.03674e-27
111606292	-1.57432	-1.40623	1.8307e-21	5.86728e-19
102231718	1.3005	-3.64595	0.000542056	0.0045422
111606176	-1.87107	-0.972247	1.37673e-10	1.3688e-08
102232580	-1.29027	0.245457	4.84067e-10	4.28148e-08
111606239	-2.79097	-1.38605	1.257e-20	3.763e-18
111606241	-5.34401	-3.09396	2.22489e-60	3.03052e-57
111606205	-1.34053	3.47254	1.93415e-12	2.89506e-10
102218825	1.01814	3.52553	2.06879e-19	5.81009e-17
111606204	-6.17597	-2.95296	3.31024e-29	1.61031e-26
102224204	1.00849	2.05332	3.67806e-09	2.51753e-07
111606235	-5.07161	-3.48223	1.01459e-39	7.67762e-37
102225239	-1.42542	-1.17637	0.000874014	0.00662674
111606735	1.08019	0.226303	3.56484e-08	1.79507e-06
102221879	-1.53869	4.84789	8.21225e-06	0.000165106
111606501	-1.09008	1.74109	6.38743e-20	1.83164e-17
102220998	1.4642	-1.88978	5.52218e-10	4.76061e-08
102238269	1.03568	-0.15498	3.29103e-07	1.15534e-05
102236806	1.67328	1.26278	6.99819e-27	2.97882e-24
102220788	-1.57213	-2.51289	3.62573e-08	1.82236e-06
102236414	1.80647	-1.15736	7.98251e-12	1.03552e-09
102236161	2.06839	-2.88932	9.28161e-08	4.00079e-06
102231221	-1.89496	1.68916	4.37185e-06	9.87546e-05
102221593	-1.19745	-1.70549	1.53062e-06	4.18227e-05
102237982	-4.15707	1.38897	4.20057e-101	1.14432e-97
102232165	-1.86716	0.642985	4.33748e-11	4.944e-09
111607114	1.17997	-1.24986	1.39006e-08	8.0229e-07
102236954	-1.06658	5.66214	7.70959e-10	6.38372e-08
106699675	-1.52145	-1.98437	4.27829e-09	2.84266e-07
111607069	1.99133	-2.95402	1.52333e-09	1.14321e-07
111606975	-2.45483	-0.645815	1.78704e-19	5.07109e-17
111607044	-5.54612	-3.03058	4.33116e-48	4.53806e-45
111606934	-1.81208	-2.04305	9.74148e-09	5.85822e-07
102229389	-4.12274	1.3234	1.18824e-85	2.62731e-82
111607037	-2.47894	-3.98895	8.04601e-09	4.9256e-07
102234845	1.59912	5.70766	2.4612e-17	6.09527e-15
102217648	-1.43891	5.49729	6.69594e-09	4.19727e-07
102219705	1.14343	2.86243	4.65296e-06	0.000103898
102222063	-1.39087	0.63537	7.08752e-17	1.63626e-14
102238241	-1.21123	2.70222	0.000798951	0.00617876
102224202	-1.01221	4.09081	1.96396e-10	1.90399e-08
111607577	-2.04204	-3.92227	2.92161e-07	1.04313e-05
102237040	-1.18489	0.0575785	6.7022e-09	4.19727e-07
102232449	1.50986	6.94652	2.86356e-08	1.47187e-06
102232883	-1.43351	0.885463	1.29604e-09	9.91758e-08
111607601	-1.37397	-3.16955	5.45596e-08	2.56261e-06
111607634	-1.26549	4.39885	4.55296e-11	5.14654e-09
111607813	-7.10752	-1.95754	4.96946e-119	2.2563e-115
111607811	-7.24775	-0.149047	1.73091e-159	1.17884e-155
111607815	-6.71309	-2.85138	5.88308e-57	6.96813e-54
111607809	-5.86191	-2.97131	1.74413e-59	2.15971e-56
111607823	4.19152	-2.67486	8.17226e-16	1.75298e-13
111607826	-1.1143	-1.56562	1.28984e-09	9.91562e-08
111607858	-1.61317	-0.970213	1.43893e-09	1.08285e-07
111607901	-4.38705	-3.67251	3.61001e-23	1.294e-20
