# Supplementary material for: Intra-Strain Genetic Variation of Platyfish (Xiphophorus maculatus) Strains Determines Tumorigenic Trajectory
Source: Front Genet. 2020 Oct 6;11:562594. doi: 10.3389/fgene.2020.562594 (PMC7573281; doi:10.3389/fgene.2020.562594)
Supplement: Supplementary Table 6 — Genetic variant density of polymorphic chromosomal clusters. [file Table_6.XLSX]

## Sheet: Sheet1
Ingenuity Canonical Pathways	-log(p-value)	pathway enrichment	Ratio	Molecules	pathway enrichment
GP6 Signaling Pathway	3.79	Significant	0.0756	COL10A1,COL1A1,COL22A1,COL27A1,COL5A2,COL6A2,COL7A1,COL9A3,LAMA2
Synaptogenesis Signaling Pathway	3.14	Significant	0.0449	CACNA2D1,CLASP2,CNTNAP2,CREB3L3,EFNA2,FARP1,GRIA3,GRM7,ITSN2,KALRN,NLGN1,SNAP25,SYN2,THBS1
BER pathway	3.06	Significant	0.25	LIG1,OGG1,POLE
Clathrin-mediated Endocytosis Signaling	2.84	Not significant	0.0518	APOB,CLU,CSNK2A1,DNM2,ITGA5,ITGB8,LDLR,MYO6,PIP5K1C,RAB7A
Adipogenesis pathway	2.76	Not significant	0.0597	ATG7,BMP7,CEBPB,FBXW7,PAXIP1,PER2,SOX9,TCF7
LXR/RXR Activation	2.4	Not significant	0.0579	ABCA1,ABCG5,ABCG8,APOB,CLU,CYP51A1,LDLR
GABA Receptor Signaling	2.31	Not significant	0.0632	ALDH9A1,CACNA2D1,CACNG7,GABRA3,GPHN,SLC6A13
Endocannabinoid Neuronal Synapse Pathway	2.27	Not significant	0.0547	CACNA2D1,CACNG7,GNAO1,GRIA3,MAPK15,RIMS1,TRPV1
White Adipose Tissue Browning Pathway	2.25	Not significant	0.0543	BMP7,CACNA2D1,CACNG7,CEBPB,CREB3L3,SLC16A1,TRPV1
Calcium Signaling	2.13	Not significant	0.0437	CACNA2D1,CACNG7,CHRNA4,CHRND,CREB3L3,GRIA3,RYR3,SLC8A1,TNNT1
Apelin Liver Signaling Pathway	2.06	Not significant	0.115	COL10A1,COL1A1,EDN1
Epithelial Adherens Junction Signaling	1.88	Not significant	0.0461	ACVR1C,CTNNA2,MAGI1,NOTCH1,NOTCH2,TCF3,TCF7
Circadian Rhythm Signaling	1.77	Not significant	0.0909	ADCYAP1,CREB3L3,PER2
Netrin Signaling	1.65	Not significant	0.0615	CACNA2D1,CACNG7,RYR3,UNC5C
Notch Signaling	1.64	Not significant	0.0811	MAML3,NOTCH1,NOTCH2
AMPK Signaling	1.58	Not significant	0.0374	ACACB,ADRA2C,CHRNA4,CHRND,CREB3L3,PPM1G,PPP2CA,RAB7A
Synaptic Long Term Depression	1.42	Not significant	0.037	CACNA2D1,CACNG7,GNAO1,GRIA3,GRM7,PPP2CA,RYR3
VDR/RXR Activation	1.4	Not significant	0.0513	CEBPB,CSNK2A1,IGFBP3,WT1
Apelin Adipocyte Signaling Pathway	1.33	Not significant	0.0488	CYBB,MAPK15,MGST3,PRDX6
IL-15 Production	1.3	Not significant	0.0413	CLK2,DDR2,DSTYK,FLT1,IRF1
Regulation Of The Epithelial Mesenchymal Transition In Development Pathway	1.3	Not significant	0.0476	NOTCH1,TCF3,TCF7,WNT4
G Beta Gamma Signaling	1.29	Not significant	0.041	CACNA2D1,CACNG7,CAV3,DNM2,GNAO1
Sirtuin Signaling Pathway	1.27	Not significant	0.0309	ABCA1,ATG7,DOT1L,MAPK15,NAMPT,OGG1,RRP9,SDHB,TIMM22
Opioid Signaling Pathway	1.27	Not significant	0.0324	CACNA2D1,CACNG7,CREB3L3,GNAO1,MAPK15,RGS16,RGS6,RYR3
IL-12 Signaling and Production in Macrophages	1.17	Not significant	0.0379	APOB,CEBPB,CLU,IRF1,RAB7A
Glutamate Receptor Signaling	1.17	Not significant	0.0526	GRIA3,GRM7,SLC1A2
TGF-β Signaling	1.13	Not significant	0.0417	ACVR1C,BMP7,PIAS4,SKI
Sertoli Cell-Sertoli Cell Junction Signaling	1.06	Not significant	0.0324	CLDN9,CTNNA2,DLG1,ITGA5,MAP3K9,SPTBN1
Production of Nitric Oxide and Reactive Oxygen Species in Macrophages	1.04	Not significant	0.0319	APOB,CLU,CYBB,IRF1,MAP3K9,PPP2CA
Regulation of the Epithelial-Mesenchymal Transition Pathway	1	Not significant	0.0312	EGR1,NOTCH1,NOTCH2,TCF3,TCF7,WNT4
Remodeling of Epithelial Adherens Junctions	0.991	Not significant	0.0441	CTNNA2,DNM2,RAB7A
Axonal Guidance Signaling	0.971	Not significant	0.0248	ADAMTS2,BMP7,EFNA2,ERAP2,GNAO1,ITGA5,KALRN,MMP13,NTNG1,PLXNB2,UNC5C,WNT4
Ephrin B Signaling	0.936	Not significant	0.0417	GNAO1,ITSN2,KALRN
Caveolar-mediated Endocytosis Signaling	0.921	Not significant	0.0411	DNM2,ITGA5,ITGB8
Endocannabinoid Developing Neuron Pathway	0.91	Not significant	0.0348	CREB3L3,GNAO1,MAPK15,PAX6
CREB Signaling in Neurons	0.889	Not significant	0.029	CACNA2D1,CACNG7,CREB3L3,GNAO1,GRIA3,GRM7
Prolactin Signaling	0.824	Not significant	0.037	CEBPB,IRF1,TCF7
IL-6 Signaling	0.818	Not significant	0.032	CEBPB,COL1A1,CSNK2A1,TNFAIP6
FXR/RXR Activation	0.81	Not significant	0.0317	ABCG5,ABCG8,APOB,CLU
GNRH Signaling	0.801	Not significant	0.0289	CACNA2D1,CACNG7,CREB3L3,EGR1,MAP3K9
TR/RXR Activation	0.793	Not significant	0.0357	DIO1,DIO3,LDLR
G-Protein Coupled Receptor Signaling	0.785	Not significant	0.0257	ADRA2C,CREB3L3,GNAO1,GRM7,MC3R,RGS16,SSTR3
LPS/IL-1 Mediated Inhibition of RXR Function	0.777	Not significant	0.0268	ABCA1,ABCG5,ABCG8,ALDH9A1,MGST3,SULT4A1
Semaphorin Neuronal Repulsive Signaling Pathway	0.775	Not significant	0.0308	BCAN,FARP1,ITGA5,PIP5K1C
PDGF Signaling	0.772	Not significant	0.0349	CAV3,CSNK2A1,INPPL1
Senescence Pathway	0.767	Not significant	0.0255	ACVR1C,CAPN5,CEBPB,HIPK2,ITSN2,MAPK15,PPP2CA
cAMP-mediated signaling	0.754	Not significant	0.0263	ADRA2C,CREB3L3,GNAO1,GRM7,MC3R,SSTR3
Ephrin Receptor Signaling	0.752	Not significant	0.0278	CREB3L3,EFNA2,GNAO1,ITGA5,KALRN
Human Embryonic Stem Cell Pluripotency	0.735	Not significant	0.0296	BMP7,TCF3,TCF7,WNT4
B Cell Receptor Signaling	0.719	Not significant	0.027	CREB3L3,EGR1,INPPL1,MAP3K9,TCF3
DNA Double-Strand Break Repair by Homologous Recombination	0.682	Not significant	0.0714	LIG1
Insulin Secretion Signaling Pathway	0.67	Not significant	0.0247	ABCC8,AGO1,CREB3L3,RYR3,SNAP25,TCF3
ATM Signaling	0.668	Not significant	0.0309	CREB3L3,FANCD2,PPP2CA
CD27 Signaling in Lymphocytes	0.662	Not significant	0.0377	ELP1,MAP3K9
Corticotropin Releasing Hormone Signaling	0.662	Not significant	0.0276	CACNA2D1,CACNG7,CREB3L3,GNAO1
Transcriptional Regulatory Network in Embryonic Stem Cells	0.65	Not significant	0.037	PAX6,SIX3
Leukocyte Extravasation Signaling	0.646	Not significant	0.0254	CLDN9,CTNNA2,CYBB,ITGA5,MMP13
Mismatch Repair in Eukaryotes	0.631	Not significant	0.0625	MSH2
Cell Cycle Control of Chromosomal Replication	0.627	Not significant	0.0357	LIG1,POLE
Unfolded protein response	0.627	Not significant	0.0357	CEBPB,HSPA1A/HSPA1B
Phagosome Maturation	0.622	Not significant	0.0265	CYBB,PRDX6,RAB7A,SNAP25
Virus Entry via Endocytic Pathways	0.587	Not significant	0.028	DNM2,ITGA5,ITGB8
Gαs Signaling	0.587	Not significant	0.028	CREB3L3,MC3R,RYR3
CDK5 Signaling	0.578	Not significant	0.0278	EGR1,MAPK15,PPP2CA
Rac Signaling	0.55	Not significant	0.0268	CYBB,ITGA5,PIP5K1C
Regulation of Cellular Mechanics by Calpain Protease	0.536	Not significant	0.0308	CAPN5,ITGA5
Sperm Motility	0.511	Not significant	0.0224	CLK2,DDR2,DSTYK,FLT1,SLC9A5
Th1 and Th2 Activation Pathway	0.506	Not significant	0.0234	ACVR1C,IRF1,NOTCH1,NOTCH2
Th1 Pathway	0.492	Not significant	0.0248	IRF1,NOTCH1,NOTCH2
T Cell Exhaustion Signaling Pathway	0.485	Not significant	0.0229	ACVR1C,FOXP1,PPP2CA,TCF7
Inhibition of ARE-Mediated mRNA Degradation Pathway	0.485	Not significant	0.0246	AGO1,MAPK15,PPP2CA
Vitamin-C Transport	0.483	Not significant	0.0417	LRRC8D
Melatonin Signaling	0.476	Not significant	0.0278	GNAO1,RORB
Gαi Signaling	0.469	Not significant	0.024	ADRA2C,GRM7,SSTR3
Granulocyte Adhesion and Diapedesis	0.461	Not significant	0.0222	CLDN9,ITGA5,MMP13,SDC3
FcγRIIB Signaling in B Lymphocytes	0.453	Not significant	0.0267	CACNA2D1,CACNG7
Dendritic Cell Maturation	0.447	Not significant	0.0219	COL10A1,COL1A1,CREB3L3,DDR2
Macropinocytosis Signaling	0.447	Not significant	0.0263	ITGA5,ITGB8
Synaptic Long Term Potentiation	0.446	Not significant	0.0233	CREB3L3,GRIA3,GRM7
Dopamine Receptor Signaling	0.44	Not significant	0.026	GCH1,PPP2CA
Agrin Interactions at Neuromuscular Junction	0.433	Not significant	0.0256	ITGA5,LAMA2
Signaling by Rho Family GTPases	0.425	Not significant	0.0205	CYBB,GNAO1,ITGA5,MAP3K9,PIP5K1C
JAK/Stat Signaling	0.419	Not significant	0.025	CEBPB,PIAS4
Cyclins and Cell Cycle Regulation	0.412	Not significant	0.0247	MYT1,PPP2CA
Androgen Signaling	0.409	Not significant	0.0221	CACNA2D1,CACNG7,GNAO1
Th2 Pathway	0.409	Not significant	0.0221	ACVR1C,NOTCH1,NOTCH2
NF-κB Activation by Viruses	0.406	Not significant	0.0244	ELP1,ITGA5
Iron homeostasis signaling pathway	0.405	Not significant	0.0219	ARNT,BMP7,CREB3L3
Natural Killer Cell Signaling	0.388	Not significant	0.0203	COL10A1,COL1A1,HSPA1A/HSPA1B,MAP3K9
HIPPO signaling	0.387	Not significant	0.0235	DLG1,PPP2CA
4-1BB Signaling in T Lymphocytes	0.384	Not significant	0.0312	ELP1
IL-17A Signaling in Fibroblasts	0.355	Not significant	0.0286	CEBPB
Interferon Signaling	0.346	Not significant	0.0278	IRF1
Cell Cycle Regulation by BTG Family Proteins	0.337	Not significant	0.027	PPP2CA
Regulation of Actin-based Motility by Rho	0.336	Not significant	0.0213	ITGA5,PIP5K1C
CCR5 Signaling in Macrophages	0.336	Not significant	0.0213	CACNA2D1,CACNG7
Gustation Pathway	0.33	Not significant	0.0195	CACNA2D1,CACNG7,P2RX5
PKCθ Signaling in T Lymphocytes	0.326	Not significant	0.0194	CACNA2D1,CACNG7,MAP3K9
Inhibition of Matrix Metalloproteases	0.321	Not significant	0.0256	MMP13
Regulation of eIF4 and p70S6K Signaling	0.318	Not significant	0.0191	AGO1,ITGA5,PPP2CA
Necroptosis Signaling Pathway	0.318	Not significant	0.0191	CAPN5,CYBB,TIMM22
VEGF Signaling	0.312	Not significant	0.0202	ARNT,FLT1
B Cell Activating Factor Signaling	0.305	Not significant	0.0244	ELP1
Mouse Embryonic Stem Cell Pluripotency	0.293	Not significant	0.0194	TCF3,TCF7
Sumoylation Pathway	0.293	Not significant	0.0194	PIAS4,SERBP1
NER Pathway	0.293	Not significant	0.0194	LIG1,POLE
Oncostatin M Signaling	0.292	Not significant	0.0233	MMP13
Serotonin Receptor Signaling	0.292	Not significant	0.0233	GCH1
IGF-1 Signaling	0.289	Not significant	0.0192	CSNK2A1,IGFBP3
Tight Junction Signaling	0.279	Not significant	0.0179	CLDN9,PPP2CA,SNAP25
iNOS Signaling	0.278	Not significant	0.0222	IRF1
Paxillin Signaling	0.272	Not significant	0.0185	ITGA5,ITGB8
Role of Oct4 in Mammalian Embryonic Stem Cell Pluripotency	0.272	Not significant	0.0217	TASOR
nNOS Signaling in Neurons	0.265	Not significant	0.0213	CAPN5
Ephrin A Signaling	0.265	Not significant	0.0213	EFNA2
HGF Signaling	0.26	Not significant	0.018	ITGA5,MAP3K9
PI3K/AKT Signaling	0.257	Not significant	0.0171	INPPL1,ITGA5,PPP2CA
GPCR-Mediated Nutrient Sensing in Enteroendocrine Cells	0.256	Not significant	0.0179	CACNA2D1,CACNG7
Cell Cycle: G2/M DNA Damage Checkpoint Regulation	0.253	Not significant	0.0204	HIPK2
NGF Signaling	0.249	Not significant	0.0175	CREB3L3,MAP3K9
Acute Phase Response Signaling	0.245	Not significant	0.0168	CEBPB,ITIH3,TCF3
RhoGDI Signaling	0.243	Not significant	0.0167	GNAO1,ITGA5,PIP5K1C
Role of PKR in Interferon Induction and Antiviral Response	0.239	Not significant	0.0171	HSPA1A/HSPA1B,IRF1
Lymphotoxin β Receptor Signaling	0.232	Not significant	0.0189	ELP1
Role of NANOG in Mammalian Embryonic Stem Cell Pluripotency	0.231	Not significant	0.0168	BMP7,WNT4
EGF Signaling	0.222	Not significant	0.0182	CSNK2A1
Role of CHK Proteins in Cell Cycle Checkpoint Control	0.213	Not significant	0.0175	PPP2CA
Retinoic acid Mediated Apoptosis Signaling	0.199	Not significant	0.0167	IRF1
Glucocorticoid Receptor Signaling	0	Not significant	0.00893	CEBPB,HSPA1A/HSPA1B,KRT73
Neuregulin Signaling	0	Not significant	0.0104	ITGA5
Fc Epsilon RI Signaling	0	Not significant	0.00855	INPPL1
Actin Cytoskeleton Signaling	0	Not significant	0.0138	FGD3,ITGA5,PIP5K1C
NRF2-mediated Oxidative Stress Response	0	Not significant	0.0106	JUNB,MGST3
PPARα/RXRα Activation	0	Not significant	0.0105	ABCA1,ACVR1C
Ceramide Signaling	0	Not significant	0.0114	PPP2CA
RAR Activation	0	Not significant	0.0155	CSNK2A1,IGFBP3,NSD1
α-Adrenergic Signaling	0	Not significant	0.0104	SLC8A1
Activation of IRF by Cytosolic Pattern Recognition Receptors	0	Not significant	0.0159	ELP1
IL-8 Signaling	0	Not significant	0.01	CYBB,FLT1
TREM1 Signaling	0	Not significant	0.0133	ITGA5
Role of NFAT in Regulation of the Immune Response	0	Not significant	0.011	ELP1,GNAO1
CD40 Signaling	0	Not significant	0.0154	ELP1
IL-17 Signaling	0	Not significant	0.0125	CEBPB
fMLP Signaling in Neutrophils	0	Not significant	0.00862	CYBB
CXCR4 Signaling	0	Not significant	0.012	EGR1,GNAO1
CTLA4 Signaling in Cytotoxic T Lymphocytes	0	Not significant	0.0112	PPP2CA
Reelin Signaling in Neurons	0	Not significant	0.0155	ITGA5,MAP3K9
Relaxin Signaling	0	Not significant	0.00667	GNAO1
Mitotic Roles of Polo-Like Kinase	0	Not significant	0.0152	PPP2CA
FLT3 Signaling in Hematopoietic Progenitor Cells	0	Not significant	0.0125	CREB3L3
Melanocyte Development and Pigmentation Signaling	0	Not significant	0.0106	CREB3L3
Germ Cell-Sertoli Cell Junction Signaling	0	Not significant	0.0117	CTNNA2,MAP3K9
Growth Hormone Signaling	0	Not significant	0.0141	IGFBP3
p70S6K Signaling	0	Not significant	0.00775	PPP2CA
ERK5 Signaling	0	Not significant	0.0139	CREB3L3
mTOR Signaling	0	Not significant	0.00476	PPP2CA
Cdc42 Signaling	0	Not significant	0.012	FGD3,ITGA5
ILK Signaling	0	Not significant	0.0158	CREB3L3,ITGB8,PPP2CA
EIF2 Signaling	0	Not significant	0.00446	AGO1
PAK Signaling	0	Not significant	0.0103	ITGA5
RhoA Signaling	0	Not significant	0.00813	PIP5K1C
Phospholipase C Signaling	0	Not significant	0.00778	CREB3L3,ITGA5
Protein Kinase A Signaling	0	Not significant	0.015	CREB3L3,PGP,PTPRT,RYR3,TCF3,TCF7
IL-1 Signaling	0	Not significant	0.011	GNAO1
Actin Nucleation by ARP-WASP Complex	0	Not significant	0.0139	ITGA5
Dopamine-DARPP32 Feedback in cAMP Signaling	0	Not significant	0.0123	CREB3L3,PPP2CA
Gap Junction Signaling	0	Not significant	0.00505	GRIA3
VEGF Family Ligand-Receptor Interactions	0	Not significant	0.0119	FLT1
Gαq Signaling	0	Not significant	0.00633	RGS16
PEDF Signaling	0	Not significant	0.0122	TCF7
Agranulocyte Adhesion and Diapedesis	0	Not significant	0.0155	CLDN9,ITGA5,MMP13
Tec Kinase Signaling	0	Not significant	0.0122	GNAO1,ITGA5
STAT3 Pathway	0	Not significant	0.0148	FLT1,MAP3K9
Estrogen Receptor Signaling	0	Not significant	0.0122	CREB3L3,GNAO1,MMP13,NOTCH1
ERK/MAPK Signaling	0	Not significant	0.0155	CREB3L3,ITGA5,PPP2CA
SAPK/JNK Signaling	0	Not significant	0.0098	MAP3K9
Protein Ubiquitination Pathway	0	Not significant	0.0147	FBXW7,HSPA1A/HSPA1B,PSMD6,UBE2A
IL-2 Signaling	0	Not significant	0.0164	CSNK2A1
FGF Signaling	0	Not significant	0.0119	CREB3L3
IL-4 Signaling	0	Not significant	0.0118	INPPL1
Insulin Receptor Signaling	0	Not significant	0.00714	INPPL1
Neurotrophin/TRK Signaling	0	Not significant	0.0132	CREB3L3
Integrin Signaling	0	Not significant	0.0141	CAPN5,ITGA5,ITGB8
p38 MAPK Signaling	0	Not significant	0.00847	CREB3L3
Apoptosis Signaling	0	Not significant	0.0101	CAPN5
NF-κB Signaling	0	Not significant	0.0112	CSNK2A1,FLT1
BMP signaling pathway	0	Not significant	0.0118	BMP7
GPCR-Mediated Integration of Enteroendocrine Signaling Exemplified by an L Cell	0	Not significant	0.0137	ADCYAP1
Phagosome Formation	0	Not significant	0.008	ITGA5
Autophagy	0	Not significant	0.0164	ATG7
Regulation Of The Epithelial Mesenchymal Transition By Growth Factors Pathway	0	Not significant	0.0106	EGR1,TCF3
Kinetochore Metaphase Signaling Pathway	0	Not significant	0.0099	MACROH2A1
Eicosanoid Signaling	0	Not significant	0.0152	ALOX15B
