# Supplementary material for: Intra-Strain Genetic Variation of Platyfish (Xiphophorus maculatus) Strains Determines Tumorigenic Trajectory
Source: Front Genet. 2020 Oct 6;11:562594. doi: 10.3389/fgene.2020.562594 (PMC7573281; doi:10.3389/fgene.2020.562594)
Supplement: Supplementary Table 7 — DNA and RNA sequencing statistics. [file Table_7.XLSX]

## Sheet: Sheet1
Supplement Table 7. Sequencing data information
Sequencing Type	Sequencing file name	organ	Number of reads (M)	Read length (bp)	Genome mapping rate
DNA-Seq	JpA-1	muscle	157.668	150	0.99
DNA-Seq	JpA-2	muscle	130.574	150	0.99
DNA-Seq	JpA-3	muscle	110.416	150	0.99
DNA-Seq	JpA-4	muscle	147.688	150	0.99
DNA-Seq	JpB-1	muscle	117.54	150	0.99
DNA-Seq	JpB-2	muscle	171.059	150	0.99
DNA-Seq	JpB-3	muscle	180.421	150	0.99
DNA-Seq	JpB-4	muscle	128.097	150	0.99
RNA-Seq	JpA-liver-1	liver	104.157	150	0.89
RNA-Seq	JpA-skin-1	skin	82.0984	150	0.9
RNA-Seq	JpA-liver-2	liver	100.836	150	0.88
RNA-Seq	JpA-skin-2	skin	84.6749	150	0.9
RNA-Seq	JpA-skin-3	skin	80.2998	150	0.9
RNA-Seq	JpA-skin-4	skin	104.855	150	0.9
RNA-Seq	JpA-skin-5	skin	46.3632	100	0.92
RNA-Seq	JpA-skin-6	skin	51.9274	100	0.92
RNA-Seq	JpA-skin-7	skin	47.7299	100	0.91
RNA-Seq	JpA-skin-8	skin	48.7945	100	0.92
RNA-Seq	JpA-skin-9	skin	40.0653	100	0.9
RNA-Seq	JpA-skin-10	skin	47.7362	100	0.91
RNA-Seq	JpA-skin-11	skin	47.9399	100	0.91
RNA-Seq	JpA-skin-12	skin	45.2874	100	0.92
RNA-Seq	JpA-skin-13	skin	49.2011	100	0.91
RNA-Seq	JpA-liver-3	liver	40.0703	100	0.89
RNA-Seq	JpA-skin-14	skin	37.8555	100	0.93
RNA-Seq	JpA-skin-15	skin	50.7552	100	0.91
RNA-Seq	JpA-skin-16	skin	50.9555	100	0.91
RNA-Seq	JpA-skin-17	skin	48.4309	100	0.91
RNA-Seq	JpA-skin-18	skin	48.6088	100	0.91
RNA-Seq	JpA-skin-19	skin	46.0055	100	0.91
RNA-Seq	JpA-skin-20	skin	53.749	100	0.9
RNA-Seq	JpA-skin-21	skin	53.7951	100	0.9
RNA-Seq	JpA-liver-4	liver	38.4929	100	0.91
RNA-Seq	JpA-skin-22	skin	40.1182	100	0.94
RNA-Seq	JpA-skin-23	skin	42.5261	100	0.93
RNA-Seq	JpA-liver-5	liver	41.6878	100	0.91
RNA-Seq	JpA-skin-24	skin	36.7246	100	0.93
RNA-Seq	JpA-skin-25	skin	35.2268	100	0.94
RNA-Seq	JpA-liver-6	liver	43.9311	100	0.91
RNA-Seq	JpB-skin-1	skin	122.326	100	0.97
RNA-Seq	JpB-skin-2	skin	54.281	75	0.98
RNA-Seq	JpB-skin-3	skin	52.6462	75	0.98
RNA-Seq	JpB-skin-4	skin	80.3551	75	0.98
RNA-Seq	JpB-skin-5	skin	78.4546	75	0.98
RNA-Seq	JpB-skin-6	skin	75.1993	75	0.98
RNA-Seq	JpB-skin-7	skin	75.0368	75	0.98
RNA-Seq	JpB-skin-8	skin	77.4501	75	0.98
RNA-Seq	JpB-skin-9	skin	87.4658	75	0.98
RNA-Seq	JpB-skin-10	skin	71.6739	75	0.98
RNA-Seq	JpB-skin-11	skin	70.685	75	0.98
RNA-Seq	JpB-skin-12	skin	70.4324	75	0.98
RNA-Seq	JpB-skin-13	skin	41.0534	75	0.98
RNA-Seq	JpB-skin-14	skin	84.0879	75	0.98
RNA-Seq	JpB-skin-15	skin	64.8489	75	0.97
RNA-Seq	JpB-skin-16	skin	96.0658	125	0.93
RNA-Seq	JpB-skin-17	skin	49.4321	125	0.96
RNA-Seq	JpB-skin-18	skin	50.5765	125	0.95
RNA-Seq	JpB-skin-19	skin	48.7755	125	0.93
RNA-Seq	JpB-skin-20	skin	68.0102	75	0.97
RNA-Seq	JpB-skin-21	skin	49.1242	75	0.97
RNA-Seq	JpB-skin-22	skin	59.8729	75	0.97
RNA-Seq	JpB-skin-23	skin	86.5525	100	0.92
RNA-Seq	JpB-skin-24	skin	64.9478	100	0.93
RNA-Seq	JpB-skin-25	skin	71.4124	100	0.91
RNA-Seq	JpB-skin-26	skin	71.6297	100	0.93
RNA-Seq	JpB-liver-1	liver	127.668	150	0.92
RNA-Seq	JpB-skin-27	skin	113.684	150	0.91
RNA-Seq	JpB-liver-2	liver	121.786	150	0.92
RNA-Seq	JpB-skin-28	skin	114.169	150	0.91
RNA-Seq	JpB-liver-3	liver	117.099	150	0.92
RNA-Seq	JpB-liver-4	liver	111.418	150	0.92
RNA-Seq	JpB-skin-29	skin	127.441	150	0.91
RNA-Seq	JpB-skin-30	skin	124.687	150	0.92
